# Supplementary material for: Diethyl 4-(4-cyano­phen­yl)-2,6-dimethyl-1,4-dihydro­pyridine-3,5-dicarboxyl­ate
Source: Acta Crystallogr Sect E Struct Rep Online. 2010 May 22;66(Pt 6):o1424. doi: 10.1107/S1600536810018155 (PMC2979369; doi:10.1107/S1600536810018155)
Supplement: Supplementary file 1 [file e-66-o1424-sup1.cif]

##############################################################################
###                                                                        ###
###        Electronic paper (Acta Crystallographica Section E)             ###
###                                                                        ###
##############################################################################
#                                                                            #
# This CIF contains the data in a paper accepted for publication in Acta     #
# Crystallographica Section E. It conforms to the requirements of Notes      #
# for Authors for Section E, and has been peer reviewed under the auspices   #
# of the IUCr Commission on Journals.                                        #
#                                                                            #
# Full details of the Crystallographic Information File format               #
# are given in the paper "The Crystallographic Information File (CIF):       #
# a New Standard Archive File for Crystallography" by S. R. Hall, F. H.      #
# Allen and I. D. Brown [Acta Cryst. (1991), A47, 655-685].                  #
#                                                                            #
# The current version of the core CIF dictionary is obtainable from          #
# ftp://ftp.iucr.org/pub/cif_core.dic. The current version number is 2.4.    #
#                                                                            #
# Software is freely available for graphical display of the structure(s) in  #
# this CIF.  For information consult the CIF home page http://www.iucr.org/  #
# cif/home.html                                                              #
#                                                                            #
# This file may be used for bona fide research purposes within the           #
# scientific community so long as proper attribution is given to the journal # 
# article from which it was obtained.                                        #
#                                                                            #
##############################################################################
                                             
data_global
_audit_creation_method     'form.cif (version 2.0)'
_journal_data_validation_number     ?
_journal_date_recd_electronic     2010-05-13
_journal_date_accepted     2010-05-17
_journal_name_full     'Acta Crystallographica, Section E'
_journal_year     2010
_journal_volume     66
_journal_issue      6
_journal_page_first     o1424
_journal_page_last     o1424
_journal_paper_category     QO
_journal_coeditor_code     HB5444
_publ_contact_author_name     'Prof. Zhu, Weiqun'
_publ_contact_author_address
;
      School of Chemistry and Chemical Engineering,
      Shandong University,
      Jinan  250100
;
_publ_contact_author_email     'zhuwq@sdu.edu.cn'
_publ_contact_author_fax     '0086-531-88361392'
_publ_contact_author_phone     '0086-531-88361392'
_publ_section_title
;
Diethyl 4-(4-cyanophenyl)-2,6-dimethyl-1,4-dihydropyridine-3,5-dicarboxylate
;
loop_
    _publ_author_name
    _publ_author_address
    'Zhang, Peng'
;     School of Chemistry and Chemical Engineering,
      Shandong University,
      Jinan 250100
      People's Republic of China
;
    'Zhu, Weiqun'
;     School of Chemistry and Chemical Engineering,
      Shandong University,
      Jinan 250100
      People's Republic of China
;
data_I
_audit_creation_method     SHELXL-97
_chemical_name_systematic
;
Diethyl 4-(4-cyanophenyl)-2,6-dimethyl-1,4-dihydropyridine-3,5-dicarboxylate
;
_chemical_name_common     ?
_chemical_formula_moiety     'C20 H22 N2 O4'
_chemical_formula_sum     'C20 H22 N2 O4'
_chemical_formula_iupac     'C20 H22 N2 O4'
_chemical_formula_weight     354.40
_chemical_melting_point     ?
_symmetry_cell_setting     Monoclinic
_symmetry_space_group_name_H-M     'P 21/n'
_symmetry_space_group_name_Hall     '-P 2yn'
loop_
    _symmetry_equiv_pos_as_xyz
    'x, y, z'
    '-x+1/2, y+1/2, -z+1/2'
    '-x, -y, -z'
    'x-1/2, -y-1/2, z-1/2'
_cell_length_a     10.4596(13)
_cell_length_b     9.5117(12)
_cell_length_c     19.160(2)
_cell_angle_alpha     90.00
_cell_angle_beta     91.4930(10)
_cell_angle_gamma     90.00
_cell_volume     1905.6(4)
_cell_formula_units_Z     4
_cell_measurement_reflns_used     3532
_cell_measurement_theta_min     2.39
_cell_measurement_theta_max     25.93
_cell_measurement_temperature     296(2)
_exptl_crystal_description     block
_exptl_crystal_colour     colorless
_exptl_crystal_size_max     0.12
_exptl_crystal_size_mid     0.10
_exptl_crystal_size_min     0.08
_exptl_crystal_density_diffrn     1.235
_exptl_crystal_density_meas     ?
_exptl_crystal_density_method     'not measured'
_exptl_crystal_F_000     752
_exptl_absorpt_coefficient_mu     0.087
_exptl_absorpt_correction_type     Multi-scan
_exptl_absorpt_process_details     '(SADABS; Bruker, 2001)'
_exptl_absorpt_correction_T_min     0.990
_exptl_absorpt_correction_T_max     0.993
_exptl_special_details
;
;
_diffrn_ambient_temperature     296(2)
_diffrn_radiation_type     MoK\a
_diffrn_radiation_wavelength     0.71073
_diffrn_radiation_source     'fine-focus sealed tube'
_diffrn_radiation_monochromator     graphite
_diffrn_measurement_device_type     'Bruker APEXII CCD'
_diffrn_measurement_method     'phi and omega scans'
_diffrn_detector_area_resol_mean     ?
_diffrn_reflns_number     10000
_diffrn_reflns_av_R_equivalents     0.0198
_diffrn_reflns_av_sigmaI/netI     0.0213
_diffrn_reflns_theta_min     2.19
_diffrn_reflns_theta_max     25.00
_diffrn_reflns_theta_full     25.00
_diffrn_measured_fraction_theta_max     0.983
_diffrn_measured_fraction_theta_full     0.983
_diffrn_reflns_limit_h_min     -12
_diffrn_reflns_limit_h_max     10
_diffrn_reflns_limit_k_min     -9
_diffrn_reflns_limit_k_max     11
_diffrn_reflns_limit_l_min     -22
_diffrn_reflns_limit_l_max     22
_diffrn_standards_number     0
_diffrn_standards_interval_count     .
_diffrn_standards_interval_time     .
_diffrn_standards_decay_%     ?
_refine_special_details
;
Refinement of <i>F</i>^2^ against ALL reflections. The weighted <i>R</i>-factor
wR and goodness of fit <i>S</i> are based on <i>F</i>^2^, conventional
<i>R</i>-factors <i>R</i> are based on <i>F</i>, with <i>F</i> set to zero for
negative <i>F</i>^2^. The threshold expression of <i>F</i>^2^ >
\s(<i>F</i>^2^) is used only for calculating <i>R</i>-factors(gt) etc. and is
not relevant to the choice of reflections for refinement. <i>R</i>-factors
based on <i>F</i>^2^ are statistically about twice as large as those based on
<i>F</i>, and <i>R</i>- factors based on ALL data will be even larger.
;
_reflns_number_total     3298
_reflns_number_gt     2408
_reflns_threshold_expression     I>2\s(I)
_refine_ls_structure_factor_coef     Fsqd
_refine_ls_matrix_type     full
_refine_ls_R_factor_all     0.0706
_refine_ls_R_factor_gt     0.0508
_refine_ls_wR_factor_gt     0.1412
_refine_ls_wR_factor_ref     0.1616
_refine_ls_goodness_of_fit_ref     1.018
_refine_ls_restrained_S_all     1.018
_refine_ls_number_reflns     3298
_refine_ls_number_parameters     249
_refine_ls_number_restraints     2
_refine_ls_hydrogen_treatment     constr
_refine_ls_weighting_scheme     calc
_refine_ls_weighting_details
         'calc w=1/[\s^2^(Fo^2^)+(0.0857P)^2^+0.6251P] where P=(Fo^2^+2Fc^2^)/3'
_atom_sites_solution_hydrogens     geom
_atom_sites_solution_primary     direct
_atom_sites_solution_secondary     difmap
_refine_ls_shift/su_max     0.001
_refine_ls_shift/su_mean     0.000
_refine_diff_density_max     0.311
_refine_diff_density_min     -0.281
_refine_ls_extinction_method     'SHELXL97 (Sheldrick, 2008)'
_refine_ls_extinction_coef     0.012(2)
_refine_ls_extinction_expression
                                  'Fc^*^=kFc[1+0.001xFc^2^\l^3^/sin(2\q)]^-1/4^'
loop_
    _atom_type_symbol
    _atom_type_description
    _atom_type_scat_dispersion_real
    _atom_type_scat_dispersion_imag
    _atom_type_scat_source
    'C' 'C' 0.0033 0.0016
                         'International Tables Vol C Tables 4.2.6.8 and 6.1.1.4'
    'H' 'H' 0.0000 0.0000
                         'International Tables Vol C Tables 4.2.6.8 and 6.1.1.4'
    'N' 'N' 0.0061 0.0033
                         'International Tables Vol C Tables 4.2.6.8 and 6.1.1.4'
    'O' 'O' 0.0106 0.0060
                         'International Tables Vol C Tables 4.2.6.8 and 6.1.1.4'
_computing_data_collection     'APEX2 (Bruker, 2004)'
_computing_cell_refinement     'SAINT-Plus (Bruker, 2001)'
_computing_data_reduction     'SAINT-Plus (Bruker, 2001)'
_computing_structure_solution     'SHELXS97 (Sheldrick, 2008)'
_computing_structure_refinement     'SHELXL97 (Sheldrick, 2008)'
_computing_molecular_graphics     'SHELXTL (Sheldrick, 2008)'
_computing_publication_material     'SHELXTL (Sheldrick, 2008)'
loop_
    _atom_site_type_symbol
    _atom_site_label
    _atom_site_fract_x
    _atom_site_fract_y
    _atom_site_fract_z
    _atom_site_U_iso_or_equiv
    _atom_site_adp_type
    _atom_site_calc_flag
    _atom_site_refinement_flags
    _atom_site_occupancy
    _atom_site_disorder_assembly
    _atom_site_disorder_group
    C C1 0.5366(2) 0.1062(3) 0.32734(12) 0.0574(6) Uani d . 1 . .
    C C2 0.4507(2) 0.0690(2) 0.27004(10) 0.0483(5) Uani d . 1 . .
    C C3 0.3890(2) -0.0596(3) 0.26959(12) 0.0607(6) Uani d . 1 . .
    H H3 0.4024 -0.1222 0.3063 0.073 Uiso calc R 1 . .
    C C4 0.3078(2) -0.0948(2) 0.21466(12) 0.0573(6) Uani d . 1 . .
    H H4 0.2670 -0.1817 0.2145 0.069 Uiso calc R 1 . .
    C C5 0.28599(19) -0.0030(2) 0.15987(10) 0.0419(5) Uani d . 1 . .
    C C6 0.3497(2) 0.1239(2) 0.16056(12) 0.0535(6) Uani d . 1 . .
    H H6 0.3378 0.1854 0.1233 0.064 Uiso calc R 1 . .
    C C7 0.4306(2) 0.1614(2) 0.21529(12) 0.0552(6) Uani d . 1 . .
    H H7 0.4713 0.2483 0.2154 0.066 Uiso calc R 1 . .
    C C8 0.19219(19) -0.0393(2) 0.09975(11) 0.0444(5) Uani d . 1 . .
    H H8 0.1533 -0.1305 0.1098 0.053 Uiso calc R 1 . .
    C C9 0.2616(2) -0.0512(2) 0.03111(12) 0.0507(6) Uani d . 1 . .
    C C10 0.2559(2) 0.0529(3) -0.01647(11) 0.0528(6) Uani d . 1 . .
    C C11 0.08375(19) 0.1693(2) 0.04492(10) 0.0445(5) Uani d . 1 . .
    C C12 0.08624(18) 0.0706(2) 0.09551(10) 0.0425(5) Uani d . 1 . .
    C C13 -0.0033(2) 0.0607(2) 0.15302(12) 0.0490(5) Uani d . 1 . .
    C C14 -0.1644(3) 0.1750(3) 0.21848(15) 0.0738(8) Uani d . 1 . .
    H H14A -0.1152 0.1750 0.2621 0.089 Uiso calc R 1 . .
    H H14B -0.2190 0.0925 0.2175 0.089 Uiso calc R 1 . .
    C C15 -0.2415(3) 0.3012(3) 0.2130(2) 0.0980(11) Uani d . 1 . .
    H H15A -0.1871 0.3823 0.2168 0.147 Uiso calc R 1 . .
    H H15B -0.3019 0.3025 0.2498 0.147 Uiso calc R 1 . .
    H H15C -0.2864 0.3024 0.1687 0.147 Uiso calc R 1 . .
    C C16 -0.0089(2) 0.2888(3) 0.03443(13) 0.0586(6) Uani d . 1 . .
    H H16A -0.0883 0.2659 0.0557 0.088 Uiso calc R 1 . .
    H H16B -0.0235 0.3045 -0.0146 0.088 Uiso calc R 1 . .
    H H16C 0.0261 0.3724 0.0555 0.088 Uiso calc R 1 . .
    C C17 0.3287(3) 0.0650(4) -0.08253(13) 0.0756(8) Uani d . 1 . .
    H H17A 0.4001 0.1272 -0.0752 0.113 Uiso calc R 1 . .
    H H17B 0.2735 0.1017 -0.1190 0.113 Uiso calc R 1 . .
    H H17C 0.3592 -0.0261 -0.0958 0.113 Uiso calc R 1 . .
    C C18 0.3377(2) -0.1776(3) 0.01887(15) 0.0676(7) Uani d . 1 . .
    C C19 0.3950(6) -0.3990(5) 0.0605(3) 0.158(2) Uani d D 1 . .
    H H19A 0.3515 -0.4556 0.0251 0.190 Uiso calc PR 0.669(14) A 1
    H H19B 0.4793 -0.3765 0.0437 0.190 Uiso calc PR 0.669(14) A 1
    H H19C 0.4473 -0.3909 0.0196 0.190 Uiso calc PR 0.331(14) A 2
    H H19D 0.4514 -0.4147 0.1007 0.190 Uiso calc PR 0.331(14) A 2
    C C20A 0.4079(13) -0.4759(9) 0.1207(5) 0.185(6) Uani d PD 0.669(14) A 1
    H H20A 0.4549 -0.5603 0.1116 0.278 Uiso calc PR 0.669(14) A 1
    H H20B 0.3248 -0.4999 0.1371 0.278 Uiso calc PR 0.669(14) A 1
    H H20C 0.4530 -0.4213 0.1556 0.278 Uiso calc PR 0.669(14) A 1
    C C20B 0.3114(12) -0.5133(12) 0.0522(12) 0.141(9) Uani d PD 0.331(14) A 2
    H H20D 0.3600 -0.5980 0.0467 0.212 Uiso calc PR 0.331(14) A 2
    H H20E 0.2573 -0.4988 0.0116 0.212 Uiso calc PR 0.331(14) A 2
    H H20F 0.2598 -0.5213 0.0927 0.212 Uiso calc PR 0.331(14) A 2
    N N1 0.6066(2) 0.1329(3) 0.37179(12) 0.0765(7) Uani d . 1 . .
    N N2 0.17490(18) 0.1647(2) -0.00618(9) 0.0534(5) Uani d . 1 . .
    H H2 0.1813 0.2363 -0.0333 0.064 Uiso calc R 1 . .
    O O1 0.4059(2) -0.2026(3) -0.02939(13) 0.1062(8) Uani d . 1 . .
    O O2 0.3246(2) -0.2705(2) 0.06982(13) 0.0967(7) Uani d . 1 A .
    O O3 -0.07949(16) 0.17231(17) 0.16008(9) 0.0641(5) Uani d . 1 . .
    O O4 -0.00600(19) -0.0369(2) 0.19268(11) 0.0824(6) Uani d . 1 . .
loop_
    _atom_site_aniso_label
    _atom_site_aniso_U_11
    _atom_site_aniso_U_22
    _atom_site_aniso_U_33
    _atom_site_aniso_U_12
    _atom_site_aniso_U_13
    _atom_site_aniso_U_23
    C1 0.0631(14) 0.0625(15) 0.0467(13) 0.0055(12) -0.0004(11) -0.0063(11)
    C2 0.0482(12) 0.0555(13) 0.0413(11) 0.0057(10) -0.0013(9) -0.0061(9)
    C3 0.0722(15) 0.0591(15) 0.0503(13) -0.0007(12) -0.0094(12) 0.0147(11)
    C4 0.0642(14) 0.0456(13) 0.0617(14) -0.0084(11) -0.0080(11) 0.0095(10)
    C5 0.0410(10) 0.0396(11) 0.0452(11) 0.0051(9) 0.0025(8) -0.0017(8)
    C6 0.0648(14) 0.0462(13) 0.0489(12) -0.0052(11) -0.0103(11) 0.0075(10)
    C7 0.0603(13) 0.0466(12) 0.0582(13) -0.0064(11) -0.0068(11) -0.0006(10)
    C8 0.0446(11) 0.0371(11) 0.0513(12) -0.0006(9) -0.0025(9) -0.0032(9)
    C9 0.0453(12) 0.0539(13) 0.0525(12) 0.0024(10) -0.0052(10) -0.0144(10)
    C10 0.0461(12) 0.0658(15) 0.0464(12) -0.0015(11) -0.0022(9) -0.0127(11)
    C11 0.0433(11) 0.0461(12) 0.0436(11) 0.0011(9) -0.0056(9) -0.0029(9)
    C12 0.0398(11) 0.0418(11) 0.0456(11) -0.0011(9) -0.0029(9) -0.0042(9)
    C13 0.0465(12) 0.0448(12) 0.0557(12) -0.0004(10) 0.0026(10) 0.0015(10)
    C14 0.0735(17) 0.0753(18) 0.0740(17) 0.0031(14) 0.0293(14) -0.0027(14)
    C15 0.088(2) 0.074(2) 0.135(3) 0.0022(16) 0.058(2) -0.0069(19)
    C16 0.0624(14) 0.0569(14) 0.0562(13) 0.0106(11) -0.0044(11) 0.0070(11)
    C17 0.0687(16) 0.106(2) 0.0526(14) 0.0028(15) 0.0107(12) -0.0091(14)
    C18 0.0628(15) 0.0681(17) 0.0715(17) 0.0159(13) -0.0080(13) -0.0218(14)
    C19 0.203(5) 0.090(3) 0.183(5) 0.084(4) 0.027(4) -0.008(3)
    C20A 0.279(14) 0.093(5) 0.186(9) 0.083(7) 0.039(9) 0.046(6)
    C20B 0.128(12) 0.070(9) 0.23(2) 0.017(7) 0.035(12) 0.030(10)
    N1 0.0915(16) 0.0847(16) 0.0522(12) -0.0014(13) -0.0187(12) -0.0122(11)
    N2 0.0585(11) 0.0569(11) 0.0450(10) 0.0036(9) 0.0028(8) 0.0062(8)
    O1 0.1042(16) 0.1076(18) 0.1084(17) 0.0390(14) 0.0303(14) -0.0284(14)
    O2 0.1248(18) 0.0670(13) 0.0989(16) 0.0474(13) 0.0125(13) -0.0023(12)
    O3 0.0684(10) 0.0557(10) 0.0694(11) 0.0101(8) 0.0264(9) 0.0053(8)
    O4 0.0811(13) 0.0715(12) 0.0963(14) 0.0160(10) 0.0341(11) 0.0318(11)
_geom_special_details
;
All esds (except the esd in the dihedral angle between two l.s. planes) are
estimated using the full covariance matrix. The cell esds are taken into
account individually in the estimation of esds in distances, angles and
torsion angles; correlations between esds in cell parameters are only used
when they are defined by crystal symmetry. An approximate (isotropic)
treatment of cell esds is used for estimating esds involving l.s. planes.
;
loop_
    _geom_bond_atom_site_label_1
    _geom_bond_atom_site_label_2
    _geom_bond_site_symmetry_2
    _geom_bond_distance
    _geom_bond_publ_flag
    C1 N1 . 1.137(3) ?
    C1 C2 . 1.444(3) ?
    C2 C7 . 1.380(3) ?
    C2 C3 . 1.383(3) ?
    C3 C4 . 1.377(3) ?
    C3 H3 . 0.9300 ?
    C4 C5 . 1.380(3) ?
    C4 H4 . 0.9300 ?
    C5 C6 . 1.378(3) ?
    C5 C8 . 1.533(3) ?
    C6 C7 . 1.377(3) ?
    C6 H6 . 0.9300 ?
    C7 H7 . 0.9300 ?
    C8 C9 . 1.523(3) ?
    C8 C12 . 1.524(3) ?
    C8 H8 . 0.9800 ?
    C9 C10 . 1.346(3) ?
    C9 C18 . 1.464(3) ?
    C10 N2 . 1.377(3) ?
    C10 C17 . 1.499(3) ?
    C11 C12 . 1.349(3) ?
    C11 N2 . 1.385(3) ?
    C11 C16 . 1.504(3) ?
    C12 C13 . 1.467(3) ?
    C13 O4 . 1.201(3) ?
    C13 O3 . 1.336(3) ?
    C14 O3 . 1.447(3) ?
    C14 C15 . 1.448(4) ?
    C14 H14A . 0.9700 ?
    C14 H14B . 0.9700 ?
    C15 H15A . 0.9600 ?
    C15 H15B . 0.9600 ?
    C15 H15C . 0.9600 ?
    C16 H16A . 0.9600 ?
    C16 H16B . 0.9600 ?
    C16 H16C . 0.9600 ?
    C17 H17A . 0.9600 ?
    C17 H17B . 0.9600 ?
    C17 H17C . 0.9600 ?
    C18 O1 . 1.206(3) ?
    C18 O2 . 1.326(4) ?
    C19 C20A . 1.370(8) ?
    C19 C20B . 1.401(9) ?
    C19 O2 . 1.440(4) ?
    C19 H19A . 0.9700 ?
    C19 H19B . 0.9700 ?
    C19 H19C . 0.9700 ?
    C19 H19D . 0.9700 ?
    C20A H20A . 0.9600 ?
    C20A H20B . 0.9600 ?
    C20A H20C . 0.9600 ?
    C20B H20D . 0.9600 ?
    C20B H20E . 0.9600 ?
    C20B H20F . 0.9600 ?
    N2 H2 . 0.8600 ?
loop_
    _geom_angle_atom_site_label_1
    _geom_angle_atom_site_label_2
    _geom_angle_atom_site_label_3
    _geom_angle_site_symmetry_1
    _geom_angle_site_symmetry_3
    _geom_angle
    _geom_angle_publ_flag
    N1 C1 C2 . . 178.1(3) ?
    C7 C2 C3 . . 119.8(2) ?
    C7 C2 C1 . . 120.1(2) ?
    C3 C2 C1 . . 120.1(2) ?
    C4 C3 C2 . . 119.9(2) ?
    C4 C3 H3 . . 120.0 ?
    C2 C3 H3 . . 120.0 ?
    C3 C4 C5 . . 120.9(2) ?
    C3 C4 H4 . . 119.5 ?
    C5 C4 H4 . . 119.5 ?
    C6 C5 C4 . . 118.5(2) ?
    C6 C5 C8 . . 120.27(18) ?
    C4 C5 C8 . . 121.25(19) ?
    C7 C6 C5 . . 121.4(2) ?
    C7 C6 H6 . . 119.3 ?
    C5 C6 H6 . . 119.3 ?
    C6 C7 C2 . . 119.5(2) ?
    C6 C7 H7 . . 120.3 ?
    C2 C7 H7 . . 120.3 ?
    C9 C8 C12 . . 111.57(17) ?
    C9 C8 C5 . . 110.82(16) ?
    C12 C8 C5 . . 109.63(16) ?
    C9 C8 H8 . . 108.2 ?
    C12 C8 H8 . . 108.2 ?
    C5 C8 H8 . . 108.2 ?
    C10 C9 C18 . . 120.7(2) ?
    C10 C9 C8 . . 121.06(19) ?
    C18 C9 C8 . . 118.2(2) ?
    C9 C10 N2 . . 119.2(2) ?
    C9 C10 C17 . . 127.9(2) ?
    N2 C10 C17 . . 112.9(2) ?
    C12 C11 N2 . . 119.03(18) ?
    C12 C11 C16 . . 128.49(19) ?
    N2 C11 C16 . . 112.47(18) ?
    C11 C12 C13 . . 125.70(19) ?
    C11 C12 C8 . . 121.06(18) ?
    C13 C12 C8 . . 113.16(18) ?
    O4 C13 O3 . . 121.7(2) ?
    O4 C13 C12 . . 123.4(2) ?
    O3 C13 C12 . . 114.78(19) ?
    O3 C14 C15 . . 108.1(2) ?
    O3 C14 H14A . . 110.1 ?
    C15 C14 H14A . . 110.1 ?
    O3 C14 H14B . . 110.1 ?
    C15 C14 H14B . . 110.1 ?
    H14A C14 H14B . . 108.4 ?
    C14 C15 H15A . . 109.5 ?
    C14 C15 H15B . . 109.5 ?
    H15A C15 H15B . . 109.5 ?
    C14 C15 H15C . . 109.5 ?
    H15A C15 H15C . . 109.5 ?
    H15B C15 H15C . . 109.5 ?
    C11 C16 H16A . . 109.5 ?
    C11 C16 H16B . . 109.5 ?
    H16A C16 H16B . . 109.5 ?
    C11 C16 H16C . . 109.5 ?
    H16A C16 H16C . . 109.5 ?
    H16B C16 H16C . . 109.5 ?
    C10 C17 H17A . . 109.5 ?
    C10 C17 H17B . . 109.5 ?
    H17A C17 H17B . . 109.5 ?
    C10 C17 H17C . . 109.5 ?
    H17A C17 H17C . . 109.5 ?
    H17B C17 H17C . . 109.5 ?
    O1 C18 O2 . . 120.5(3) ?
    O1 C18 C9 . . 128.2(3) ?
    O2 C18 C9 . . 111.2(2) ?
    C20A C19 C20B . . 74.2(9) ?
    C20A C19 O2 . . 112.8(5) ?
    C20B C19 O2 . . 110.7(7) ?
    C20A C19 H19A . . 109.0 ?
    O2 C19 H19A . . 109.0 ?
    C20A C19 H19B . . 109.0 ?
    C20B C19 H19B . . 134.7 ?
    O2 C19 H19B . . 109.0 ?
    H19A C19 H19B . . 107.8 ?
    C20A C19 H19C . . 132.7 ?
    C20B C19 H19C . . 109.5 ?
    O2 C19 H19C . . 109.5 ?
    H19A C19 H19C . . 75.2 ?
    C20B C19 H19D . . 109.5 ?
    O2 C19 H19D . . 109.5 ?
    H19A C19 H19D . . 137.2 ?
    H19B C19 H19D . . 76.0 ?
    H19C C19 H19D . . 108.1 ?
    C19 C20A H20A . . 109.5 ?
    C19 C20A H20B . . 109.5 ?
    H20A C20A H20B . . 109.5 ?
    C19 C20A H20C . . 109.5 ?
    H20A C20A H20C . . 109.5 ?
    H20B C20A H20C . . 109.5 ?
    C19 C20B H20D . . 109.5 ?
    C19 C20B H20E . . 109.5 ?
    H20D C20B H20E . . 109.5 ?
    C19 C20B H20F . . 109.5 ?
    H20D C20B H20F . . 109.5 ?
    H20E C20B H20F . . 109.5 ?
    C10 N2 C11 . . 124.26(19) ?
    C10 N2 H2 . . 117.9 ?
    C11 N2 H2 . . 117.9 ?
    C18 O2 C19 . . 114.2(3) ?
    C13 O3 C14 . . 118.16(19) ?
loop_
    _geom_hbond_atom_site_label_D
    _geom_hbond_atom_site_label_H
    _geom_hbond_atom_site_label_A
    _geom_hbond_site_symmetry_A
    _geom_hbond_distance_DH
    _geom_hbond_distance_HA
    _geom_hbond_distance_DA
    _geom_hbond_angle_DHA
    N2 H2 N1 4_565 0.86 2.32 3.098(3) 150
