# Supplementary material for: Diethyl 4-(4-cyano­phen­yl)-2,6-dimethyl-1,4-dihydro­pyridine-3,5-dicarboxyl­ate
Source: Acta Crystallogr Sect E Struct Rep Online. 2010 May 22;66(Pt 6):o1424. doi: 10.1107/S1600536810018155 (PMC2979369; doi:10.1107/S1600536810018155)
Supplement: Supplementary file 2 [file e-66-o1424-Isup2.hkl]

# 
# h,k,l, Fc-squared, Fo-squared, sigma(Fo-squared) and status flag 
# 
data_I
_shelx_title ' z in P2(1)/n' 
_shelx_refln_list_code          4 
_shelx_F_calc_maximum      145.51 
_exptl_crystal_F_000       752.00 
_reflns_d_resolution_high  0.8409 
 
loop_ 
 _symmetry_equiv_pos_as_xyz 
 'x, y, z' 
 '-x+1/2, y+1/2, -z+1/2' 
 '-x, -y, -z' 
 'x-1/2, -y-1/2, z-1/2' 
 
_cell_length_a    10.4596 
_cell_length_b     9.5117 
_cell_length_c    19.1601 
_cell_angle_alpha  90.000 
_cell_angle_beta   91.493 
_cell_angle_gamma  90.000 
 
_shelx_F_squared_multiplier     1.000 
 
loop_ 
 _refln_index_h 
 _refln_index_k 
 _refln_index_l 
 _refln_F_squared_calc 
 _refln_F_squared_meas 
 _refln_F_squared_sigma 
 _refln_observed_status 
   2   0   0       38.73       36.70      1.66 o 
   4   0   0       31.88       33.43      1.27 o 
   6   0   0        2.45        4.85      0.94 o 
   8   0   0       57.01       60.03      3.13 o 
  10   0   0       38.29       45.72      5.16 o 
  12   0   0      155.04      199.34     10.33 o 
   2   1   0     3491.97     3441.30     27.92 o 
   3   1   0     1528.54     1363.81     11.21 o 
   4   1   0      192.08      206.85      2.21 o 
   5   1   0       25.49       16.67      0.81 o 
   6   1   0       53.46       57.56      1.35 o 
   7   1   0      127.14      160.87      2.77 o 
   8   1   0       49.76       49.42      2.51 o 
   9   1   0        3.45        3.92      2.20 o 
  10   1   0        5.83        5.79      2.41 o 
  11   1   0      239.11      234.63      7.43 o 
  12   1   0       18.70       24.47      4.42 o 
   0   2   0     1060.12     1258.22     13.23 o 
   1   2   0       57.07       58.82      0.99 o 
   3   2   0       21.18       22.96      1.54 o 
   4   2   0     2079.47     2145.44     16.58 o 
   5   2   0       79.91       72.97      1.94 o 
   6   2   0        0.21       -0.85      0.85 o 
   7   2   0       18.88       17.89      1.49 o 
   8   2   0       83.02       86.89      2.71 o 
   9   2   0        0.04       -0.24      1.79 o 
  10   2   0       15.02       10.36      2.20 o 
  11   2   0       53.46       58.44      4.30 o 
  12   2   0       12.77       13.29      3.41 o 
   1   3   0     1609.60     1656.91     11.03 o 
   2   3   0       23.21       29.13      0.88 o 
   3   3   0     1274.78     1251.76      8.84 o 
   4   3   0     1553.20     1638.86     12.78 o 
   5   3   0       31.37       33.79      1.46 o 
   6   3   0        4.05        3.46      1.24 o 
   7   3   0      369.05      409.91      7.68 o 
   8   3   0      105.84      121.65      3.27 o 
   9   3   0        6.49        2.25      1.73 o 
  10   3   0       26.96       31.48      4.47 o 
  11   3   0        5.32        3.19      2.05 o 
   0   4   0      333.06      272.77      4.96 o 
   1   4   0       95.14       98.98      2.00 o 
   2   4   0      572.90      694.32      7.65 o 
   3   4   0     1827.84     2061.51     13.97 o 
   4   4   0     1078.38     1125.15      9.33 o 
   6   4   0       77.42       76.93      2.93 o 
   7   4   0       11.96        4.85      1.51 o 
   8   4   0       67.28       57.27      2.68 o 
   9   4   0        6.09        3.72      1.61 o 
  10   4   0       27.75       20.84      2.49 o 
  11   4   0       35.83       38.50      3.23 o 
   1   5   0      274.35      248.01      3.64 o 
   2   5   0      156.89      186.67      3.00 o 
   3   5   0      301.54      303.77      3.55 o 
   4   5   0       56.47       48.12      2.26 o 
   5   5   0       54.49       66.32      2.71 o 
   6   5   0      116.71       98.91      3.45 o 
   7   5   0        0.12       -1.15      1.15 o 
   8   5   0       32.29       16.36      1.76 o 
   9   5   0      102.56      100.85      3.38 o 
  10   5   0        3.06        0.37      1.81 o 
  11   5   0        0.09       -0.09      2.01 o 
   0   6   0      101.67       97.68      3.51 o 
   1   6   0        0.56        1.11      0.83 o 
   3   6   0        4.80        1.51      0.89 o 
   4   6   0       69.98       66.17      2.20 o 
   5   6   0      122.00      116.79      5.33 o 
   6   6   0       33.47       32.45      2.47 o 
   7   6   0        7.45       10.26      2.49 o 
   8   6   0       70.26       57.10      3.23 o 
   9   6   0        5.77       11.56      2.15 o 
  10   6   0        1.01       -0.44      1.75 o 
   1   7   0        3.99        0.27      0.98 o 
   2   7   0       74.22       62.26      2.27 o 
   3   7   0        3.99       -1.30      1.43 o 
   4   7   0        0.00        0.00      2.58 o 
   5   7   0        1.87        1.32      1.99 o 
   6   7   0       44.00       37.49      2.69 o 
   7   7   0        0.69        0.79      1.54 o 
   8   7   0        0.09       -0.15      1.64 o 
   9   7   0        2.48        4.81      2.00 o 
   0   8   0      667.44      695.28     11.61 o 
   1   8   0       45.24       41.14      2.20 o 
   2   8   0       27.73       28.59      2.51 o 
   3   8   0       16.48       17.70      2.11 o 
   4   8   0       47.18       49.85      4.04 o 
   5   8   0        8.64        1.47      3.04 o 
   6   8   0       45.24       49.28      4.30 o 
   7   8   0        1.46        0.50      2.01 o 
   8   8   0        0.15        0.67      2.39 o 
   1   9   0      161.20      160.21      4.74 o 
   2   9   0       21.55       33.56      3.34 o 
   3   9   0        1.04        2.36      2.07 o 
   4   9   0       17.62       18.70      2.99 o 
   5   9   0       38.40       50.55      5.81 o 
   6   9   0        1.33        2.36      2.58 o 
   7   9   0        0.41       -1.74      2.21 o 
   0  10   0       35.80       28.20      4.79 o 
   1  10   0        0.22       -0.34      1.57 o 
   2  10   0        8.05        9.96      2.19 o 
   3  10   0        6.24        6.03      2.54 o 
   4  10   0        1.71        0.19      2.07 o 
   5  10   0       21.40       25.50      3.57 o 
   1  11   0        0.04       -0.14      2.34 o 
   2  11   0        4.62        2.97      2.30 o 
 -11   0   1      182.91      176.13      9.41 o 
  -9   0   1       47.86       39.64      4.42 o 
  -7   0   1       44.38       37.82      2.25 o 
  -5   0   1       50.42       76.58      3.66 o 
  -3   0   1    10254.10    10123.86    185.85 o 
  -1   0   1     6478.86     6461.57     89.17 o 
   3   0   1     4826.57     5322.48     50.71 o 
   7   0   1       21.64       20.54      2.15 o 
   9   0   1      187.11      191.09      8.30 o 
  11   0   1      121.56      131.28      7.93 o 
 -12   1   1      118.48      124.30      5.99 o 
 -11   1   1       43.86       44.76     10.23 o 
 -10   1   1        3.39        4.30      2.26 o 
  -9   1   1       26.90       24.94      2.26 o 
  -8   1   1        3.84        5.07      1.40 o 
  -7   1   1        7.79        6.45      1.00 o 
  -6   1   1      119.92      150.41      2.09 o 
  -5   1   1       26.57       28.41      1.13 o 
  -4   1   1      414.25      467.94      3.64 o 
  -3   1   1      839.40      938.98      6.63 o 
  -2   1   1     6784.58     6624.08     53.60 o 
  -1   1   1     1254.65     1288.40     11.25 o 
   0   1   1    13795.10    14221.60    136.90 o 
   1   1   1      224.22      250.52      4.81 o 
   2   1   1     1443.49     1430.22     10.52 o 
   3   1   1     1118.96      906.48      7.32 o 
   4   1   1      209.02      259.20      3.33 o 
   5   1   1       20.85       19.53      1.43 o 
   6   1   1       57.05       41.14      2.32 o 
   7   1   1       26.54       20.64      1.33 o 
   8   1   1        4.90        5.07      1.44 o 
   9   1   1        0.59        0.14      1.41 o 
  10   1   1       14.32       13.36      2.67 o 
  11   1   1       12.90       17.35      3.06 o 
  12   1   1       24.47       29.00      3.65 o 
 -12   2   1        4.90        0.92      2.39 o 
 -11   2   1       31.32       28.75      3.45 o 
 -10   2   1        0.09       -1.73      1.73 o 
  -9   2   1       68.39       57.35      3.01 o 
  -8   2   1       19.58       21.40      1.79 o 
  -7   2   1        1.89        1.44      0.92 o 
  -6   2   1      227.80      240.41      3.13 o 
  -5   2   1       14.92       19.27      0.84 o 
  -4   2   1      659.54      738.13      6.49 o 
  -3   2   1       19.99       31.26      1.92 o 
  -2   2   1     7100.26     7059.15     47.14 o 
  -1   2   1     4372.14     4092.70     24.98 o 
   0   2   1     4904.41     4964.71     44.43 o 
   1   2   1     4347.38     4429.23     32.64 o 
   2   2   1     3638.59     3573.18     22.04 o 
   3   2   1       18.73       30.59      1.05 o 
   4   2   1      806.65      724.26      6.60 o 
   5   2   1      259.93      226.02      3.23 o 
   6   2   1      111.89      108.64      2.41 o 
   7   2   1      147.31      145.65      4.99 o 
   8   2   1      104.76       82.69      4.32 o 
   9   2   1        3.29        0.90      1.59 o 
  10   2   1       82.68       82.49      3.71 o 
  11   2   1        2.66        3.42      2.41 o 
  12   2   1        3.69        4.24      2.74 o 
 -11   3   1       62.47       67.88      4.37 o 
 -10   3   1       49.02       45.63      3.13 o 
  -9   3   1       52.96       48.18      3.01 o 
  -8   3   1      360.51      373.24      5.65 o 
  -7   3   1       11.57       14.39      1.45 o 
  -6   3   1        2.67        9.79      1.46 o 
  -5   3   1       19.33       19.74      1.46 o 
  -4   3   1     2291.46     2588.37     19.06 o 
  -3   3   1     1588.87     1863.21     14.12 o 
  -2   3   1      480.30      432.00      3.78 o 
  -1   3   1     2355.26     2223.03     16.09 o 
   0   3   1      162.70      163.72      3.28 o 
   1   3   1      611.79      537.59      4.36 o 
   2   3   1     1227.13     1147.85      8.11 o 
   3   3   1       37.93       48.42      1.15 o 
   4   3   1     2866.82     3120.54     28.62 o 
   5   3   1      106.65      104.91      2.20 o 
   7   3   1        7.71        5.79      1.44 o 
   8   3   1       59.42       66.14      2.97 o 
   9   3   1       83.09       84.57      4.99 o 
  10   3   1      171.54      193.68      5.42 o 
  11   3   1       14.50       12.39      2.77 o 
 -11   4   1       13.88       15.79      2.46 o 
 -10   4   1       52.11       62.71      3.95 o 
  -9   4   1        6.10        1.15      1.30 o 
  -8   4   1      187.41      186.79      4.13 o 
  -7   4   1       61.51       55.38      2.31 o 
  -6   4   1        7.33        3.11      1.25 o 
  -5   4   1       67.72       54.15      2.39 o 
  -4   4   1      100.44       87.32      2.69 o 
  -3   4   1      395.64      370.57      3.71 o 
  -2   4   1     1396.47     1592.66     11.17 o 
  -1   4   1        9.32       17.96      1.38 o 
   0   4   1     1392.10     1311.03     10.68 o 
   1   4   1      679.70      821.60      6.44 o 
   2   4   1      426.07      466.15      4.31 o 
   4   4   1     1099.45     1131.98      8.57 o 
   5   4   1        4.73        4.21      1.25 o 
   6   4   1        0.18       -0.41      1.02 o 
   7   4   1       58.58       59.17      4.26 o 
   8   4   1        0.22       -1.28      1.28 o 
   9   4   1        0.01        0.98      1.31 o 
  10   4   1        0.90       -0.82      1.79 o 
  11   4   1       13.95       17.80      3.06 o 
 -11   5   1        5.64        3.33      2.75 o 
 -10   5   1        0.89        4.72      1.96 o 
  -9   5   1        4.36        3.52      1.52 o 
  -8   5   1        6.18        2.15      1.26 o 
  -7   5   1       55.55       65.13      3.83 o 
  -6   5   1       99.92      113.25      3.59 o 
  -5   5   1      225.88      225.90      4.77 o 
  -4   5   1      617.62      622.88      6.80 o 
  -3   5   1      110.15      142.54      2.32 o 
  -2   5   1        0.15        0.22      0.73 o 
  -1   5   1      643.36      734.85      7.25 o 
   0   5   1      336.09      417.18      4.98 o 
   1   5   1      216.91      240.75      3.63 o 
   2   5   1      108.93      110.63      2.03 o 
   3   5   1      162.48      185.30      2.70 o 
   4   5   1       17.73       16.14      1.22 o 
   5   5   1        3.73        3.13      1.29 o 
   6   5   1       61.05       60.42      2.90 o 
   7   5   1        6.31        5.52      1.69 o 
   8   5   1       70.29       82.05      3.58 o 
   9   5   1       24.31       24.16      4.12 o 
  10   5   1        0.01       -0.05      3.49 o 
  11   5   1        2.22        1.19      2.06 o 
 -10   6   1        3.27        5.48      2.99 o 
  -9   6   1        0.44        0.45      1.57 o 
  -8   6   1       12.77       19.54      3.43 o 
  -7   6   1        5.24        2.40      1.57 o 
  -6   6   1       18.82       22.94      2.22 o 
  -5   6   1        5.46        0.70      1.21 o 
  -4   6   1      401.84      410.05      5.53 o 
  -3   6   1      618.68      618.95      6.99 o 
  -2   6   1       64.58       60.20      1.98 o 
  -1   6   1       36.18       30.21      1.55 o 
   0   6   1      431.92      484.56      5.83 o 
   1   6   1      238.48      260.31      4.08 o 
   2   6   1      188.80      170.83      3.21 o 
   3   6   1       13.56        8.12      1.09 o 
   4   6   1      154.45      172.02      5.29 o 
   5   6   1       45.98       37.34      2.39 o 
   6   6   1       31.03       33.74      2.74 o 
   7   6   1        0.93       -1.88      2.16 o 
   8   6   1       48.68       42.11      2.98 o 
   9   6   1       16.44       15.18      2.39 o 
  10   6   1        9.61        3.74      2.83 o 
  -9   7   1        1.94        2.71      1.83 o 
  -8   7   1        0.01       -0.79      1.59 o 
  -7   7   1        9.10        4.80      2.08 o 
  -6   7   1       58.96       49.01      2.97 o 
  -5   7   1       18.85       13.20      1.87 o 
  -4   7   1       43.54       31.49      2.25 o 
  -3   7   1        4.83        5.49      1.66 o 
  -2   7   1       13.27       10.14      1.59 o 
  -1   7   1       58.50       57.71      2.19 o 
   0   7   1        0.59       -0.33      0.91 o 
   1   7   1       10.99       12.45      1.34 o 
   2   7   1        4.86        5.15      1.19 o 
   3   7   1        0.86       -0.84      1.27 o 
   4   7   1       37.08       29.93      3.19 o 
   5   7   1      101.88       93.51      4.80 o 
   6   7   1      111.94       99.65      5.12 o 
   7   7   1        0.03       -1.24      1.24 o 
   8   7   1       32.58       25.15      2.63 o 
   9   7   1        0.33       -0.01      1.66 o 
  -8   8   1       24.32       30.44      6.54 o 
  -7   8   1        9.19        7.19      2.54 o 
  -6   8   1       22.01       11.29      2.70 o 
  -5   8   1       18.78       24.30      3.12 o 
  -4   8   1        0.01        4.19      2.30 o 
  -3   8   1       63.68       63.44      3.03 o 
  -2   8   1       18.81       13.94      2.02 o 
  -1   8   1       20.91       16.32      2.00 o 
   0   8   1        5.35        3.33      1.52 o 
   1   8   1      273.28      276.16      4.89 o 
   2   8   1        0.00       -1.62      1.62 o 
   3   8   1       60.73       67.17      3.18 o 
   4   8   1       97.12       97.90      4.89 o 
   5   8   1       12.98        8.62      2.86 o 
   6   8   1       30.06       32.36      3.58 o 
   7   8   1        3.66        3.94      2.41 o 
   8   8   1        0.78       -2.04      2.04 o 
  -7   9   1        0.07       -0.30      2.30 o 
  -6   9   1        1.45        1.58      2.58 o 
  -5   9   1        7.27        5.19      2.86 o 
  -4   9   1       65.25       73.71      6.27 o 
  -3   9   1       16.84       10.02      2.41 o 
  -2   9   1       24.99       30.88      2.68 o 
  -1   9   1       66.25       65.06      3.33 o 
   0   9   1      618.91      651.95      8.31 o 
   1   9   1       53.83       60.20      3.33 o 
   2   9   1       37.97       51.39      3.21 o 
   3   9   1       20.88       31.97      3.38 o 
   4   9   1      162.79      163.21      6.45 o 
   5   9   1       17.41       10.44      2.80 o 
   6   9   1        0.57        2.45      3.96 o 
   7   9   1        0.03        2.64      2.57 o 
  -5  10   1        8.20        6.90      4.42 o 
  -4  10   1       20.25       24.86      4.88 o 
  -3  10   1        0.16        0.48      2.21 o 
  -2  10   1        2.55        0.37      2.74 o 
  -1  10   1       11.55       15.07      2.29 o 
   0  10   1       40.71       37.97      3.84 o 
   1  10   1       14.51       21.35      2.48 o 
   2  10   1      210.68      213.35      7.23 o 
   3  10   1       82.08       81.24      6.73 o 
   4  10   1        1.53        4.83      5.44 o 
   5  10   1        6.57       10.62      2.93 o 
  -2  11   1        0.71        0.24      5.35 o 
  -1  11   1        0.00        2.01      2.47 o 
   0  11   1        1.95       -1.15      2.30 o 
   1  11   1       45.81       55.67      5.35 o 
   2  11   1       25.04       29.96      4.61 o 
 -12   0   2      141.72      155.08      9.40 o 
 -10   0   2       46.72       58.07      5.71 o 
  -8   0   2       12.88        8.86      1.89 o 
  -6   0   2      132.11      114.88      3.22 o 
  -4   0   2      515.81      560.86      5.92 o 
  -2   0   2    15934.37    15594.36    197.37 o 
   2   0   2      364.60      276.22      5.74 o 
   4   0   2      470.92      502.53      8.42 o 
   6   0   2       96.77       85.34      2.56 o 
   8   0   2       72.23       75.75      3.96 o 
  10   0   2       52.60       61.39      5.90 o 
  12   0   2       43.00       44.06      6.27 o 
 -12   1   2       62.36       67.87      9.59 o 
 -11   1   2        5.20        2.83      2.47 o 
 -10   1   2      167.66      177.25      6.13 o 
  -9   1   2      147.08      136.48      4.08 o 
  -8   1   2        7.26        5.47      1.44 o 
  -7   1   2      378.05      362.06      4.62 o 
  -6   1   2      363.49      363.07      3.49 o 
  -5   1   2      122.30       99.35      1.56 o 
  -4   1   2       11.00       11.62      0.60 o 
  -3   1   2     2608.89     2663.76     16.72 o 
  -2   1   2     5025.60     4919.81     29.81 o 
  -1   1   2     3936.65     3860.54     36.35 o 
   0   1   2      176.45      129.72      1.48 o 
   2   1   2    18340.58    18363.42    206.81 o 
   3   1   2      321.66      382.56      4.43 o 
   4   1   2       14.00        9.34      0.86 o 
   5   1   2      421.32      453.27      4.89 o 
   6   1   2      293.36      326.74      4.24 o 
   7   1   2      239.93      217.25      4.42 o 
   8   1   2        0.19        0.63      1.27 o 
   9   1   2        0.40       -1.27      1.42 o 
  10   1   2       87.57       88.65      4.56 o 
  11   1   2        4.99        7.65      2.60 o 
  12   1   2        2.13        3.61      2.60 o 
 -12   2   2       15.68       16.46      3.26 o 
 -11   2   2        2.51        1.16      2.28 o 
 -10   2   2      341.96      346.52      6.96 o 
  -9   2   2       76.63       91.02      3.51 o 
  -8   2   2       43.10       31.41      1.86 o 
  -7   2   2      164.16      144.64      3.18 o 
  -6   2   2      654.71      631.43      5.69 o 
  -5   2   2        2.21        1.42      0.44 o 
  -4   2   2        5.59        6.51      1.49 o 
  -3   2   2        4.96        3.50      0.72 o 
  -2   2   2     1175.02     1218.08      9.40 o 
   0   2   2     2467.28     2244.95     16.91 o 
   1   2   2     5592.85     5335.97     32.24 o 
   2   2   2     9223.58     8930.33     72.25 o 
   3   2   2      281.29      250.47      3.10 o 
   4   2   2      377.81      366.60      5.96 o 
   5   2   2      607.47      698.58      6.78 o 
   6   2   2      593.86      620.60      6.53 o 
   7   2   2       81.57       81.86      2.84 o 
   8   2   2        0.80       -0.54      1.70 o 
   9   2   2       28.12       35.19      2.72 o 
  10   2   2        0.02        0.25      2.07 o 
  11   2   2       38.24       44.96      4.24 o 
  12   2   2        0.00       -0.62      2.67 o 
 -11   3   2        3.13        4.34      2.34 o 
 -10   3   2        0.16        1.49      1.72 o 
  -9   3   2       87.26       97.65      3.16 o 
  -8   3   2        0.08       -0.98      1.11 o 
  -7   3   2       25.65       20.19      1.60 o 
  -6   3   2        3.19        0.78      0.86 o 
  -5   3   2        4.15        3.86      0.64 o 
  -4   3   2     1287.17     1297.45     13.42 o 
  -3   3   2      587.22      694.57      7.76 o 
  -2   3   2      846.89      711.92      5.56 o 
  -1   3   2        0.61        3.54      1.66 o 
   0   3   2     1872.15     1927.85     14.30 o 
   1   3   2        1.05       -0.33      0.33 o 
   2   3   2      648.32      694.51     11.95 o 
   3   3   2       61.76       82.61      1.71 o 
   4   3   2       80.18       71.20      2.19 o 
   5   3   2      283.65      228.41      3.38 o 
   6   3   2       17.92       19.34      1.82 o 
   7   3   2       12.64       17.69      1.78 o 
   8   3   2       19.90       23.26      2.15 o 
   9   3   2       82.40       80.31      7.01 o 
  10   3   2       10.07        6.11      2.13 o 
  11   3   2       12.43       11.08      2.36 o 
 -11   4   2        0.02        3.42      2.28 o 
 -10   4   2       11.58       12.07      2.15 o 
  -9   4   2        1.38        3.17      1.40 o 
  -8   4   2        0.22       -1.86      1.86 o 
  -7   4   2      237.58      236.74      4.35 o 
  -6   4   2       16.81       13.04      1.56 o 
  -5   4   2      180.33      194.93      2.82 o 
  -4   4   2       46.95       50.79      2.22 o 
  -3   4   2       20.53       26.84      1.02 o 
  -2   4   2       56.30       54.98      2.78 o 
  -1   4   2       67.19       79.08      5.26 o 
   0   4   2      734.86      854.51      7.69 o 
   1   4   2      198.46      245.12      2.78 o 
   2   4   2      580.87      662.81      5.55 o 
   3   4   2       48.45       73.52      1.57 o 
   4   4   2      194.39      224.98      3.92 o 
   5   4   2       89.49       80.06      3.18 o 
   6   4   2       61.51       69.17      2.95 o 
   7   4   2      131.47      123.77      3.89 o 
   8   4   2       37.71       29.08      2.42 o 
   9   4   2        7.51        5.31      6.27 o 
  10   4   2        0.21        0.30      1.87 o 
  11   4   2        0.22       -1.86      1.86 o 
 -11   5   2        0.90        0.80      2.39 o 
 -10   5   2        5.21        4.22      2.39 o 
  -9   5   2        5.12        1.99      1.68 o 
  -8   5   2       66.77       71.95      3.70 o 
  -7   5   2       69.97       63.83      3.40 o 
  -6   5   2        6.70        5.73      1.36 o 
  -5   5   2       51.49       63.14      2.80 o 
  -4   5   2        5.76        4.77      1.01 o 
  -3   5   2      697.75      731.58      7.82 o 
  -2   5   2     1820.44     1929.85     16.20 o 
  -1   5   2     1638.48     1803.63     14.48 o 
   0   5   2     1056.70     1210.96     10.57 o 
   1   5   2      803.76      751.56      8.62 o 
   2   5   2      186.58      188.74      2.68 o 
   3   5   2      173.24      138.36      2.30 o 
   4   5   2        5.11        6.30      0.96 o 
   5   5   2        1.84        1.21      1.54 o 
   6   5   2       14.28       14.27      1.79 o 
   7   5   2       30.38       18.06      2.12 o 
   8   5   2       65.70       72.28      4.00 o 
   9   5   2        0.58        0.26      1.55 o 
  10   5   2       71.56       69.78      3.71 o 
  11   5   2        5.82       11.30      2.46 o 
 -10   6   2       12.71       14.03      4.17 o 
  -9   6   2        8.26        9.88      2.12 o 
  -8   6   2        3.73        4.65      1.86 o 
  -7   6   2        3.38        1.23      1.45 o 
  -6   6   2       28.90       30.78      2.74 o 
  -5   6   2        1.88       -0.29      1.28 o 
  -4   6   2       19.31       30.26      1.76 o 
  -3   6   2        0.01       -0.69      0.84 o 
  -2   6   2       34.41       31.68      1.58 o 
  -1   6   2        9.33       16.95      1.33 o 
   0   6   2        4.66        8.62      1.12 o 
   1   6   2      129.65       81.11      2.37 o 
   2   6   2      278.78      257.42      3.42 o 
   3   6   2        2.34        4.87      0.82 o 
   4   6   2        1.72       -0.98      0.98 o 
   5   6   2      143.07      134.14      3.90 o 
   6   6   2       78.53       83.39      3.38 o 
   7   6   2        0.74       -0.06      3.31 o 
   8   6   2      136.71      132.55      6.16 o 
   9   6   2        0.28       -1.59      1.59 o 
  10   6   2        0.89        0.92      2.45 o 
  -9   7   2        9.85       13.19      3.59 o 
  -8   7   2        1.70        1.85      1.73 o 
  -7   7   2       24.09       24.60      2.80 o 
  -6   7   2      182.61      151.84      4.58 o 
  -5   7   2        0.01       -1.03      1.26 o 
  -4   7   2       73.41       75.42      2.55 o 
  -3   7   2        3.17       -1.02      1.98 o 
  -2   7   2        9.14        2.09      1.28 o 
  -1   7   2      201.00      196.08      3.76 o 
   0   7   2      128.18      110.52      2.92 o 
   1   7   2       18.19       25.47      1.69 o 
   2   7   2      564.89      627.89      7.41 o 
   4   7   2       16.94       17.90      2.83 o 
   5   7   2       59.76       45.37      5.44 o 
   6   7   2        0.04       -1.34      1.92 o 
   7   7   2        5.03        4.16      2.39 o 
   8   7   2        3.52        2.23      3.69 o 
   9   7   2        0.00       -2.47      4.52 o 
  -8   8   2        4.76        8.02      2.74 o 
  -7   8   2       23.32       24.28      3.69 o 
  -6   8   2        0.21        0.14      1.99 o 
  -5   8   2       21.04       24.82      3.13 o 
  -4   8   2        0.33       -1.63      1.63 o 
  -3   8   2       17.69       10.97      1.86 o 
  -2   8   2       23.24       22.86      2.15 o 
  -1   8   2        1.38       -1.59      2.36 o 
   0   8   2       13.91       11.44      1.62 o 
   1   8   2       13.48       13.77      1.70 o 
   2   8   2      499.02      481.15      8.04 o 
   3   8   2        1.54        2.47      2.58 o 
   4   8   2       33.32       34.39      3.59 o 
   5   8   2       40.32       44.57      6.36 o 
   6   8   2        0.09       -1.00      1.87 o 
   7   8   2       11.37       11.60      2.96 o 
   8   8   2        8.24        8.18      3.13 o 
  -7   9   2       16.84       23.17      3.51 o 
  -6   9   2        8.83       16.68      3.06 o 
  -5   9   2       75.18       85.52      4.89 o 
  -4   9   2        3.51        6.61      4.52 o 
  -3   9   2       17.93       22.80      2.41 o 
  -2   9   2        1.35        0.27      1.58 o 
  -1   9   2        0.72        1.06      2.08 o 
   0   9   2       86.51       88.72      3.72 o 
   1   9   2       21.07       22.52      2.46 o 
   2   9   2       24.56       24.31      2.69 o 
   3   9   2       24.32       22.90      3.19 o 
   4   9   2        9.98       15.39      3.06 o 
   5   9   2       40.45       35.31      3.91 o 
   6   9   2        2.01        2.81      2.44 o 
   7   9   2        0.28        1.57      4.61 o 
  -5  10   2       22.70       24.13      3.49 o 
  -4  10   2        0.65        1.66      2.22 o 
  -3  10   2        8.50       16.31      2.91 o 
  -2  10   2       53.84       55.81      3.53 o 
  -1  10   2       31.30       30.62      2.75 o 
   0  10   2       11.70        9.44      2.60 o 
   1  10   2      191.13      208.03      9.77 o 
   2  10   2      229.21      248.67      7.81 o 
   3  10   2        4.19        3.61      2.28 o 
   4  10   2       53.62       54.44      4.62 o 
   5  10   2        4.71       10.31      2.99 o 
  -2  11   2        0.20        2.62      2.30 o 
  -1  11   2        2.81        6.22      2.73 o 
   0  11   2       36.19       37.31      6.73 o 
   1  11   2        2.95        7.72      2.73 o 
   2  11   2       78.21       85.17      8.11 o 
 -11   0   3       13.80       20.09      4.61 o 
  -9   0   3       95.17       98.28      6.27 o 
  -7   0   3        2.11        7.87      1.16 o 
  -5   0   3       50.04       37.54      1.51 o 
  -3   0   3     4822.37     4660.30     36.61 o 
  -1   0   3     1123.76     1058.92      9.03 o 
   1   0   3    17473.66    17634.55    231.46 o 
   3   0   3       25.00       30.15      1.29 o 
   5   0   3      685.38      733.45     15.27 o 
   7   0   3       23.71       28.02      3.32 o 
   9   0   3        4.61        7.25      2.26 o 
  11   0   3        7.71        9.95      3.69 o 
 -12   1   3       19.65       19.72      3.38 o 
 -11   1   3       26.07       24.53      3.25 o 
 -10   1   3      423.89      425.40      9.66 o 
  -9   1   3       15.25       13.15      2.34 o 
  -8   1   3        8.66        9.42      1.26 o 
  -7   1   3       21.22       31.56      1.68 o 
  -6   1   3      490.71      479.76      4.19 o 
  -5   1   3       15.74        8.76      0.64 o 
  -4   1   3       51.88       36.79      1.00 o 
  -3   1   3     4310.16     4094.22     28.88 o 
  -2   1   3     8113.81     8465.24     56.81 o 
  -1   1   3     1652.15     1603.31      9.41 o 
   1   1   3     2641.92     2461.62     17.14 o 
   2   1   3    21172.44    21883.44    262.07 o 
   3   1   3      124.17      110.33      4.26 o 
   4   1   3      436.86      419.19      5.07 o 
   5   1   3      107.07      138.94      2.80 o 
   6   1   3     1122.62     1265.25     15.61 o 
   7   1   3       16.13       16.99      1.75 o 
   8   1   3       78.27       72.24      3.00 o 
   9   1   3      135.93      120.00      4.45 o 
  10   1   3       20.78       21.96      3.53 o 
  11   1   3        0.03       -1.94      1.94 o 
  12   1   3        7.03        7.43      2.73 o 
 -12   2   3        3.81        0.72      2.47 o 
 -11   2   3        0.00        0.25      2.02 o 
 -10   2   3      269.32      291.13      7.89 o 
  -9   2   3       89.71       83.78      3.40 o 
  -8   2   3        5.81        6.38      1.29 o 
  -7   2   3      459.67      450.25      5.79 o 
  -6   2   3      302.59      292.73      3.50 o 
  -5   2   3      144.30      169.30      2.44 o 
  -4   2   3     1110.03     1110.90      8.22 o 
  -3   2   3     1166.44      972.61      7.15 o 
  -2   2   3     6055.31     6269.34     63.17 o 
  -1   2   3     2703.25     2616.94     18.45 o 
   0   2   3      730.52      856.13      6.90 o 
   2   2   3    11177.32    11323.44     80.77 o 
   3   2   3     2917.92     2907.61     24.40 o 
   4   2   3      102.98      103.98      2.50 o 
   5   2   3     1355.77     1212.62     10.84 o 
   6   2   3      451.18      531.77      5.99 o 
   7   2   3       37.42       51.92      1.93 o 
   8   2   3       73.38       89.59      4.20 o 
   9   2   3        0.01        0.36      2.04 o 
  10   2   3       23.53       20.48      2.60 o 
  11   2   3       31.83       32.53      3.58 o 
  12   2   3        1.06        0.19      2.34 o 
 -11   3   3       10.12        3.96      2.48 o 
 -10   3   3       26.80       21.18      2.47 o 
  -9   3   3        6.87       11.77      1.71 o 
  -8   3   3       33.18       39.77      2.22 o 
  -7   3   3       61.99       62.05      2.27 o 
  -6   3   3      160.03      155.70      3.88 o 
  -5   3   3       90.31      101.28      1.97 o 
  -4   3   3      453.53      426.78      4.24 o 
  -3   3   3     1652.81     1720.59     11.79 o 
  -1   3   3      288.69      331.81      3.67 o 
   0   3   3      789.27      904.29      7.65 o 
   2   3   3      528.57      453.38      4.04 o 
   3   3   3      238.58      252.12      2.81 o 
   4   3   3      189.37      184.96      3.24 o 
   5   3   3      158.52      179.11      3.84 o 
   6   3   3      201.63      208.25      3.99 o 
   7   3   3        0.28       -0.20      1.16 o 
   8   3   3        7.29        8.47      1.61 o 
   9   3   3       35.49       42.29      9.40 o 
  10   3   3       74.87       65.51      3.52 o 
  11   3   3        2.27        1.47      1.96 o 
 -11   4   3        5.31        7.56      2.16 o 
 -10   4   3       20.35       19.47      2.43 o 
  -9   4   3        0.45        2.98      1.34 o 
  -8   4   3       26.02       17.76      1.78 o 
  -7   4   3        1.80       -1.08      1.08 o 
  -6   4   3      138.48      171.62      4.95 o 
  -5   4   3       91.60       84.38      1.92 o 
  -4   4   3       32.23       37.55      1.32 o 
  -3   4   3        8.17        8.36      0.78 o 
  -2   4   3     6895.23     7437.20     48.27 o 
  -1   4   3      992.31      925.07     11.03 o 
   0   4   3       29.90       35.80      1.40 o 
   1   4   3      353.09      403.30      3.82 o 
   2   4   3      328.35      348.82      3.63 o 
   3   4   3      455.43      480.75      4.58 o 
   4   4   3      633.76      613.56      5.47 o 
   5   4   3        6.02        3.40      1.12 o 
   6   4   3       24.30       30.04      2.35 o 
   7   4   3      126.95      141.46      4.06 o 
   8   4   3       37.04       34.14      2.62 o 
   9   4   3       64.04       62.65      4.25 o 
  10   4   3      189.14      193.59      7.06 o 
  11   4   3       11.27       10.07      2.37 o 
 -11   5   3        0.01       -0.50      2.17 o 
 -10   5   3        4.26        4.24      2.91 o 
  -9   5   3       33.24       43.92      3.12 o 
  -8   5   3        4.25        4.78      1.74 o 
  -7   5   3       35.39       35.94      2.55 o 
  -6   5   3        1.22        0.93      1.37 o 
  -5   5   3       42.77       56.71      1.71 o 
  -4   5   3      407.43      495.29      5.11 o 
  -3   5   3       10.47       13.27      1.20 o 
  -2   5   3      443.00      390.33      4.77 o 
  -1   5   3      349.67      402.33      6.16 o 
   1   5   3      146.62      135.91      3.70 o 
   2   5   3      195.11      173.46      2.56 o 
   3   5   3       24.88       31.99      1.58 o 
   4   5   3      207.15      204.24      3.99 o 
   5   5   3       66.50       58.83      2.61 o 
   6   5   3        2.70        1.64      1.35 o 
   7   5   3       63.30       60.35      3.06 o 
   8   5   3        2.57        1.25      1.60 o 
   9   5   3        5.55        0.26      1.76 o 
  10   5   3        0.33       -1.86      2.34 o 
 -10   6   3        9.88        8.31      2.19 o 
  -9   6   3       20.49       30.28      5.88 o 
  -8   6   3       60.80       62.98      3.38 o 
  -7   6   3       11.51        4.70      3.71 o 
  -6   6   3       23.81       16.51      2.05 o 
  -5   6   3       22.04       18.16      2.84 o 
  -4   6   3        1.72       -0.31      1.04 o 
  -3   6   3       26.19       25.66      1.89 o 
  -2   6   3       35.46       39.99      1.74 o 
  -1   6   3      242.71      239.36      3.90 o 
   0   6   3        1.86        1.75      0.91 o 
   1   6   3        0.29       -0.51      0.76 o 
   2   6   3       50.22       37.07      1.78 o 
   4   6   3        6.08        6.42      1.37 o 
   5   6   3       59.07       63.02      2.87 o 
   6   6   3        5.97        2.96      2.60 o 
   7   6   3       71.76       59.95      3.16 o 
   8   6   3        0.92       -0.78      1.55 o 
   9   6   3        3.70        0.10      1.72 o 
  10   6   3        0.24        2.97      2.73 o 
  -9   7   3        2.32        8.10      2.19 o 
  -8   7   3        0.40        1.09      1.71 o 
  -7   7   3        6.45        5.09      1.76 o 
  -6   7   3       73.88       58.97      3.44 o 
  -5   7   3       14.75       14.09      1.95 o 
  -4   7   3        2.71        1.18      1.30 o 
  -3   7   3        2.25       -0.25      1.18 o 
  -2   7   3        0.54       -1.08      1.08 o 
  -1   7   3       99.97       90.91      2.90 o 
   0   7   3       24.28       35.29      1.95 o 
   1   7   3      245.98      248.08      4.38 o 
   2   7   3      619.88      638.31      7.56 o 
   3   7   3      289.76      239.56      6.08 o 
   4   7   3        8.51        1.49      3.13 o 
   5   7   3        0.23        0.61      2.08 o 
   6   7   3      180.46      186.40      6.82 o 
   7   7   3        3.03        1.65      2.86 o 
   8   7   3        0.76       -1.01      3.50 o 
   9   7   3        1.43        1.65      2.73 o 
  -8   8   3       54.42       45.14      3.41 o 
  -7   8   3        1.97        2.74      1.68 o 
  -6   8   3        3.00       -1.95      1.95 o 
  -5   8   3       25.24       16.99      5.99 o 
  -4   8   3       46.26       48.75      3.84 o 
  -3   8   3        0.11       -0.11      1.30 o 
  -2   8   3        0.98       -1.30      1.30 o 
  -1   8   3       72.61       78.62      3.24 o 
   0   8   3      131.85      145.85      3.63 o 
   1   8   3      120.33      123.28      3.43 o 
   2   8   3      734.86      690.96     11.95 o 
   3   8   3       66.53       55.44      4.17 o 
   4   8   3        0.34       -1.60      1.99 o 
   5   8   3       49.74       50.96      5.44 o 
   6   8   3        0.05       -1.29      5.25 o 
   7   8   3        7.22        6.54      2.73 o 
   8   8   3        6.57        4.52      3.13 o 
  -7   9   3        2.48        1.03      2.28 o 
  -6   9   3        1.95        2.82      2.17 o 
  -5   9   3        1.17        7.07      2.54 o 
  -4   9   3       39.39       33.57      3.67 o 
  -3   9   3        2.42       -1.40      1.40 o 
  -2   9   3       81.60       88.96      3.67 o 
  -1   9   3        0.05       -1.41      1.67 o 
   0   9   3       49.50       44.03      2.93 o 
   1   9   3       21.38       26.06      2.62 o 
   2   9   3      417.04      406.24     10.09 o 
   3   9   3        0.00       -0.93      2.02 o 
   4   9   3       38.79       38.87      4.03 o 
   5   9   3        0.00        1.45      4.52 o 
   6   9   3        0.46        0.54      2.44 o 
   7   9   3        1.22        4.38      2.52 o 
  -5  10   3       49.66       67.16      4.80 o 
  -4  10   3        2.93       -1.33      2.20 o 
  -3  10   3        2.44        0.77      2.86 o 
  -2  10   3        3.50        6.91      1.99 o 
  -1  10   3        6.23        2.03      1.70 o 
   0  10   3        0.00       -1.82      1.82 o 
   1  10   3       12.09       13.93      2.91 o 
   2  10   3        5.97        6.93      2.52 o 
   3  10   3       12.05        9.12      2.93 o 
   4  10   3        0.01       -0.68      2.28 o 
   5  10   3       16.78       22.05      3.58 o 
  -2  11   3       18.20       24.21      2.75 o 
  -1  11   3        7.76        7.83      2.83 o 
   0  11   3        1.05        0.76      2.95 o 
   1  11   3       31.27       35.76      5.71 o 
   2  11   3       29.18       22.30      5.35 o 
 -12   0   4       18.18       22.12      5.16 o 
 -10   0   4      310.92      303.89     11.26 o 
  -8   0   4       38.03       62.12      4.61 o 
  -6   0   4      179.14      220.74      3.69 o 
  -4   0   4     1790.54     1722.08     14.93 o 
  -2   0   4     1434.60     1357.29     11.70 o 
   0   0   4     3984.30     3332.98     32.41 o 
   2   0   4     9632.55     9116.81     85.78 o 
   4   0   4        0.43        1.14      0.64 o 
   6   0   4      419.93      507.90      7.19 o 
   8   0   4      107.99      113.77      6.09 o 
  10   0   4       12.75        9.77      3.69 o 
  12   0   4        6.27        6.27      3.69 o 
 -12   1   4       17.76       23.13      3.51 o 
 -11   1   4        8.36        4.79      2.48 o 
 -10   1   4      176.13      195.23     12.08 o 
  -9   1   4       35.08       32.90      3.00 o 
  -8   1   4       25.93       23.25      1.61 o 
  -7   1   4       11.66       12.65      1.32 o 
  -6   1   4        7.96       16.00      0.88 o 
  -5   1   4      189.81      219.43      2.46 o 
  -4   1   4     1294.06     1220.75      7.91 o 
  -2   1   4      739.61      864.16      5.66 o 
  -1   1   4     6686.44     7046.76     47.67 o 
   0   1   4     3581.73     3343.19     23.02 o 
   2   1   4     8293.98     8253.00     63.08 o 
   3   1   4     1505.42     1659.75     12.31 o 
   4   1   4      116.04      140.60      2.75 o 
   5   1   4       44.94       38.75      1.68 o 
   6   1   4      132.54      137.91      3.08 o 
   7   1   4      373.11      380.38      7.35 o 
   8   1   4       16.20       13.57      1.82 o 
   9   1   4        0.18       -0.24      2.04 o 
  10   1   4        0.55       -0.99      2.45 o 
  11   1   4        0.97        0.94      5.62 o 
  12   1   4        0.64       -1.36      2.95 o 
 -12   2   4        1.28       -2.40      2.40 o 
 -11   2   4        0.52       -2.05      3.59 o 
 -10   2   4       43.68       39.92      3.64 o 
  -9   2   4        4.04        5.28      1.70 o 
  -8   2   4      168.21      156.72      3.48 o 
  -7   2   4        2.27       -0.37      1.14 o 
  -6   2   4        7.09        1.70      0.74 o 
  -5   2   4     1375.52     1301.22      9.69 o 
  -4   2   4     1146.70     1062.05      8.01 o 
  -3   2   4      534.83      480.94      4.28 o 
  -1   2   4      386.10      348.33      3.57 o 
   0   2   4     3989.05     3787.45     26.21 o 
   1   2   4      335.54      337.83      3.53 o 
   2   2   4      104.78       85.59      1.61 o 
   4   2   4     2046.51     2014.54     18.13 o 
   5   2   4       40.56       33.40      1.75 o 
   6   2   4      947.85      956.78      9.09 o 
   7   2   4        5.08        2.08      0.98 o 
   8   2   4        2.13        3.33      2.01 o 
   9   2   4        1.32        1.28      2.12 o 
  10   2   4       88.63       84.36      4.93 o 
  11   2   4        0.24       -1.81      1.81 o 
 -11   3   4        0.62       -2.02      2.02 o 
 -10   3   4        6.26       10.06      1.98 o 
  -9   3   4       39.87       38.83      2.35 o 
  -8   3   4      194.51      177.79      3.93 o 
  -7   3   4       41.90       50.72      2.12 o 
  -6   3   4       17.14       18.19      1.17 o 
  -5   3   4       40.46       21.42      1.15 o 
  -4   3   4     2022.64     1875.84     13.06 o 
  -3   3   4      426.14      373.65      3.76 o 
  -2   3   4      182.39      214.51      2.19 o 
  -1   3   4        3.18        1.99      0.57 o 
   0   3   4        2.80        1.06      0.55 o 
   2   3   4       95.23      121.99      2.29 o 
   3   3   4      604.08      672.37      5.58 o 
   4   3   4      543.27      615.87      7.70 o 
   5   3   4       38.13       37.53      1.66 o 
   6   3   4        8.09       10.02      1.21 o 
   7   3   4       42.93       41.57      3.24 o 
   8   3   4       61.61       59.46      7.74 o 
   9   3   4        9.23        7.72      2.52 o 
  10   3   4        1.32        0.39      2.32 o 
  11   3   4        4.31        0.36      1.96 o 
 -11   4   4        4.02        2.27      1.87 o 
 -10   4   4        8.92        8.01      1.98 o 
  -9   4   4       16.45       14.25      1.76 o 
  -8   4   4       16.89        9.56      1.51 o 
  -7   4   4       50.55       45.96      2.22 o 
  -6   4   4      111.85       97.73      2.68 o 
  -5   4   4       19.57       11.79      1.00 o 
  -4   4   4       13.14       15.63      1.33 o 
  -3   4   4       73.82       84.94      1.56 o 
  -2   4   4      106.15       85.30      2.18 o 
  -1   4   4      942.76      972.77      8.64 o 
   0   4   4       18.56       15.98      1.06 o 
   1   4   4       29.53       29.56      1.27 o 
   2   4   4     1965.71     2140.88     14.51 o 
   3   4   4      352.53      372.77      3.92 o 
   5   4   4       16.06       13.99      1.26 o 
   6   4   4       23.34       27.04      2.33 o 
   7   4   4      137.45      127.73      3.87 o 
   8   4   4      297.56      335.31      7.01 o 
   9   4   4      119.37      130.26     11.71 o 
  10   4   4       25.12       23.94      8.57 o 
  11   4   4        1.16       -0.39      1.97 o 
 -10   5   4       17.06       19.63      5.10 o 
  -9   5   4        3.12        2.00      1.62 o 
  -8   5   4        1.43        4.62      1.75 o 
  -7   5   4       33.07       35.37      2.61 o 
  -6   5   4        2.19        0.64      1.72 o 
  -5   5   4        0.15        3.41      1.02 o 
  -4   5   4       20.46       24.35      1.87 o 
  -3   5   4      183.91      210.98      3.65 o 
  -2   5   4      876.93      903.28      8.52 o 
  -1   5   4      100.49       91.78      2.32 o 
   0   5   4        8.72        4.75      0.93 o 
   2   5   4      331.44      297.88      3.51 o 
   3   5   4      254.27      267.80      3.41 o 
   4   5   4       68.37       70.66      2.15 o 
   5   5   4      193.53      193.22      4.42 o 
   6   5   4       16.03       14.63      1.89 o 
   7   5   4      125.20      128.12      4.10 o 
   8   5   4       59.39       61.78      3.21 o 
   9   5   4        0.92       -2.01      2.01 o 
  10   5   4        5.28        0.80      4.33 o 
 -10   6   4        5.43        9.87      2.29 o 
  -9   6   4        0.12        4.43      1.89 o 
  -8   6   4       71.77       66.80      3.55 o 
  -7   6   4       47.77       45.91      2.92 o 
  -6   6   4      108.47      112.09      3.85 o 
  -5   6   4       27.81       34.53      3.79 o 
  -4   6   4       16.68       18.12      1.52 o 
  -3   6   4      535.43      583.07      8.14 o 
  -2   6   4      471.83      474.84      5.80 o 
  -1   6   4        2.48        0.90      0.91 o 
   0   6   4       42.60       43.06      1.91 o 
   1   6   4        2.85        4.78      1.04 o 
   2   6   4      145.13      134.71      3.04 o 
   3   6   4       60.84       58.36      2.14 o 
   4   6   4      160.16      170.69      8.02 o 
   5   6   4        0.00       -2.01      2.01 o 
   6   6   4       75.49       84.55      3.43 o 
   7   6   4       20.11       28.38      2.74 o 
   8   6   4        9.75        7.72      2.03 o 
   9   6   4        9.54        7.50      2.07 o 
  10   6   4        1.40       -2.39      2.39 o 
  -9   7   4       11.30       13.27      2.40 o 
  -8   7   4       23.59       24.00      2.55 o 
  -7   7   4       16.98       17.56      3.64 o 
  -6   7   4        0.82       -1.27      1.27 o 
  -5   7   4        3.03       -0.83      1.33 o 
  -4   7   4       24.22       24.19      2.17 o 
  -3   7   4       80.03       65.19      3.20 o 
  -2   7   4        0.03       -0.99      0.99 o 
  -1   7   4      450.70      457.17      6.82 o 
   0   7   4       50.66       54.61      2.30 o 
   1   7   4      501.11      486.88      6.47 o 
   2   7   4      308.20      350.56      5.38 o 
   3   7   4       12.99        8.41      4.42 o 
   4   7   4       32.82       33.76      3.44 o 
   5   7   4      120.42      109.94      7.47 o 
   6   7   4       11.84        8.61      2.65 o 
   7   7   4        1.28       -0.37      2.15 o 
   8   7   4       13.70       13.64      3.20 o 
   9   7   4       29.74       31.12      3.98 o 
  -8   8   4        1.24        1.44      2.22 o 
  -7   8   4        0.45        5.38      1.94 o 
  -6   8   4       17.09       20.18      2.41 o 
  -5   8   4       27.17       21.07      2.99 o 
  -4   8   4       22.35       20.33      2.86 o 
  -3   8   4        0.36       -1.29      1.29 o 
  -2   8   4       15.07       14.18      1.98 o 
  -1   8   4        8.55       10.53      1.80 o 
   0   8   4      291.63      296.15      8.44 o 
   1   8   4      490.32      510.97      7.07 o 
   2   8   4      221.60      232.54      4.65 o 
   3   8   4       32.40       30.17      3.44 o 
   4   8   4       80.11       83.46      4.82 o 
   5   8   4        6.61        5.12      2.61 o 
   6   8   4        3.23       -1.64      3.32 o 
   7   8   4        0.78       -1.99      2.35 o 
   8   8   4       13.16       17.88      3.78 o 
  -7   9   4       19.81       23.49      3.58 o 
  -6   9   4        2.10        4.84      2.41 o 
  -5   9   4        8.71        9.53      3.04 o 
  -4   9   4       21.90       22.93      5.16 o 
  -3   9   4        5.69        8.21      1.95 o 
  -2   9   4        0.02       -1.27      1.39 o 
  -1   9   4       35.71       42.84      2.94 o 
   0   9   4       17.40       21.77      2.33 o 
   1   9   4      557.10      566.13     11.59 o 
   2   9   4        1.66        3.33      1.92 o 
   3   9   4       32.81       42.26      3.97 o 
   4   9   4        4.62       10.40      2.91 o 
   5   9   4        0.02       -1.94      1.94 o 
   6   9   4        1.43       -0.15      2.39 o 
   7   9   4        6.54       10.65      3.59 o 
  -5  10   4       12.83       25.52      3.57 o 
  -4  10   4        9.04        5.38      2.54 o 
  -3  10   4       16.33       14.09      3.04 o 
  -2  10   4       10.35        8.76      2.06 o 
  -1  10   4        4.25        2.41      1.68 o 
   0  10   4        1.20       -1.01      1.44 o 
   1  10   4        0.27       -1.99      1.99 o 
   2  10   4        8.07        6.38      4.70 o 
   3  10   4        0.11       -0.74      2.20 o 
   4  10   4        8.25       10.87      3.25 o 
   5  10   4        0.04       -1.41      2.30 o 
  -1  11   4        0.68        2.18      1.84 o 
   0  11   4       10.59       10.00      2.78 o 
   1  11   4       10.21       10.32      4.24 o 
 -11   0   5        1.02        3.87      3.50 o 
  -9   0   5      125.54      115.62      6.64 o 
  -7   0   5      518.12      472.94      6.31 o 
  -5   0   5     3036.02     3183.73     26.50 o 
  -3   0   5     6855.40     6735.04     52.51 o 
   1   0   5      180.44      177.52      3.28 o 
   3   0   5     1229.21     1020.44     15.26 o 
   5   0   5        5.55        7.53      1.11 o 
   7   0   5      610.74      641.49     14.60 o 
   9   0   5        0.93       -2.76      2.76 o 
  11   0   5        0.39        1.29      3.13 o 
 -12   1   5       10.32       12.45      3.06 o 
 -11   1   5        2.18       -1.71      1.94 o 
 -10   1   5       13.46       15.20      2.74 o 
  -9   1   5        0.38        0.55      1.69 o 
  -8   1   5        7.51       11.22      1.46 o 
  -7   1   5        8.13        8.58      0.96 o 
  -6   1   5       20.59       12.89      0.95 o 
  -5   1   5      548.29      518.89      4.36 o 
  -4   1   5       77.93      103.89      1.64 o 
  -3   1   5     1230.20     1134.69      7.41 o 
  -1   1   5     3316.57     3037.83     21.28 o 
   0   1   5     1690.60     1976.52     14.38 o 
   1   1   5      178.00      147.35      7.02 o 
   2   1   5      360.28      369.31      4.46 o 
   3   1   5     1206.43     1185.63      9.42 o 
   4   1   5     1006.41     1095.94     10.01 o 
   5   1   5      116.80      149.28      2.20 o 
   6   1   5        2.97        4.45      1.07 o 
   7   1   5      300.90      327.71      9.60 o 
   8   1   5      192.31      201.81      5.72 o 
   9   1   5        1.42       -1.37      1.81 o 
  10   1   5        1.25       -1.11      2.11 o 
  11   1   5        1.55        1.04      2.15 o 
  12   1   5       12.96       11.81      3.13 o 
 -12   2   5       21.87       23.53      3.45 o 
 -11   2   5        0.84       -1.30      3.78 o 
 -10   2   5        1.21       -0.64      2.58 o 
  -9   2   5       66.51       68.44      2.71 o 
  -8   2   5      190.80      184.24      3.84 o 
  -7   2   5       83.85       92.44      2.57 o 
  -6   2   5      336.39      313.66      3.82 o 
  -5   2   5      130.72      158.03      2.20 o 
  -4   2   5      856.18      941.95     16.42 o 
  -3   2   5     1876.93     1908.17     11.66 o 
  -2   2   5      214.41      213.43      2.20 o 
   0   2   5     2927.68     2976.55     21.11 o 
   1   2   5      798.91      817.07      7.00 o 
   2   2   5     1214.19     1241.91      9.92 o 
   3   2   5      553.29      585.17      7.37 o 
   4   2   5     1649.00     1731.81     13.44 o 
   5   2   5      355.17      317.00      6.46 o 
   6   2   5       20.27       23.83      1.79 o 
   7   2   5      149.80      143.47      3.67 o 
   8   2   5       45.61       50.16      9.22 o 
   9   2   5       75.55       75.20      4.33 o 
  10   2   5        1.47       -0.37      2.48 o 
  11   2   5       16.67       17.36      2.63 o 
 -11   3   5       11.91        8.59      4.42 o 
 -10   3   5        8.45        3.47      1.92 o 
  -9   3   5       28.11       27.97      2.47 o 
  -8   3   5      888.46      920.21     10.73 o 
  -7   3   5        0.19        0.43      1.02 o 
  -6   3   5        0.95        0.23      0.76 o 
  -5   3   5      598.66      618.62      5.81 o 
  -4   3   5      212.44      219.39      4.00 o 
  -3   3   5      436.61      479.93      4.27 o 
  -1   3   5      258.08      263.61      5.30 o 
   0   3   5     1882.40     1961.55     14.87 o 
   2   3   5      718.77      634.57      8.34 o 
   3   3   5      651.89      605.44      5.97 o 
   4   3   5     4699.03     4700.14     33.02 o 
   5   3   5      127.56      126.94      2.78 o 
   6   3   5      126.12      123.62      4.50 o 
   7   3   5       38.95       43.22      2.53 o 
   8   3   5      167.25      165.36      5.72 o 
   9   3   5       77.82       73.63      4.33 o 
  10   3   5       23.20       27.44      3.54 o 
  11   3   5        0.39       -2.69      6.27 o 
 -11   4   5        6.01       13.33      4.06 o 
 -10   4   5        4.95        0.54      1.65 o 
  -9   4   5       23.24       23.58      2.02 o 
  -8   4   5       73.30       92.11      3.03 o 
  -7   4   5      168.42      192.11      3.95 o 
  -6   4   5       47.97       45.96      2.08 o 
  -5   4   5      437.84      495.16      6.06 o 
  -4   4   5        6.69        7.78      0.82 o 
  -3   4   5      261.60      251.93      2.80 o 
  -2   4   5      292.00      332.63      4.15 o 
   0   4   5      556.70      515.77      5.59 o 
   1   4   5      605.77      559.08      4.92 o 
   3   4   5      414.40      394.68      4.14 o 
   4   4   5       20.36       13.75      1.22 o 
   5   4   5      241.79      246.42      4.04 o 
   6   4   5      250.08      280.07      5.43 o 
   7   4   5        0.27       -1.41      1.41 o 
   8   4   5        2.50        0.33      2.66 o 
   9   4   5       14.12       15.61      4.61 o 
  10   4   5        7.08        5.53      2.68 o 
  11   4   5       27.75       40.64      4.25 o 
 -10   5   5        2.23        0.05      1.77 o 
  -9   5   5        4.52        8.59      2.08 o 
  -8   5   5      213.53      199.36      5.29 o 
  -7   5   5       18.78       24.53      2.29 o 
  -6   5   5      229.17      218.35     10.42 o 
  -5   5   5       28.55       35.59      2.66 o 
  -4   5   5        1.07        1.08      0.90 o 
  -3   5   5        0.18        0.27      0.92 o 
  -2   5   5      733.93      814.47      8.00 o 
  -1   5   5       96.67       62.75      1.97 o 
   0   5   5      649.16      656.19      6.98 o 
   1   5   5        0.17        1.01      0.80 o 
   2   5   5        8.99       14.57      2.05 o 
   3   5   5      226.85      281.34      3.71 o 
   4   5   5      238.99      248.12      4.01 o 
   5   5   5       40.44       35.79      3.05 o 
   6   5   5      216.71      209.26      4.91 o 
   7   5   5       42.33       42.23      2.86 o 
   8   5   5        6.29        2.30      1.93 o 
   9   5   5       13.11        9.00      4.06 o 
  10   5   5       12.06        8.88      7.28 o 
 -10   6   5        1.98        2.46      1.83 o 
  -9   6   5        4.10        4.97      1.84 o 
  -8   6   5       72.11       85.58      3.86 o 
  -7   6   5       49.40       50.41      4.33 o 
  -6   6   5       61.82       64.63      3.24 o 
  -5   6   5       12.76        8.92      1.89 o 
  -4   6   5       74.06       78.10      3.91 o 
  -3   6   5       16.92       10.81      1.58 o 
  -2   6   5       40.00       48.94      2.46 o 
  -1   6   5       94.99       91.78      2.90 o 
   0   6   5        2.62        1.59      1.17 o 
   1   6   5       65.95       61.07      2.20 o 
   3   6   5      227.51      257.43      4.29 o 
   4   6   5      355.88      329.97      8.02 o 
   5   6   5        0.79       -2.12      2.12 o 
   6   6   5      152.90      149.89      5.91 o 
   7   6   5       13.17        9.96      1.96 o 
   8   6   5        5.13       -1.41      1.57 o 
   9   6   5       26.69       19.87      3.86 o 
  10   6   5        2.80       -1.88      2.95 o 
  -9   7   5       42.74       50.07      3.62 o 
  -8   7   5       29.50       33.18      2.98 o 
  -7   7   5        0.00        1.67      1.60 o 
  -6   7   5        7.50        3.51      1.63 o 
  -5   7   5       11.13        6.19      2.58 o 
  -4   7   5       22.33       28.85      2.27 o 
  -3   7   5        2.52        5.29      1.54 o 
  -2   7   5       75.40       81.18      4.12 o 
  -1   7   5      256.23      226.64      4.23 o 
   0   7   5      288.12      273.37      4.72 o 
   1   7   5       64.29       66.17      2.51 o 
   2   7   5       27.55       29.60      1.97 o 
   3   7   5        6.43        3.89      1.69 o 
   4   7   5       29.24       29.89      3.36 o 
   5   7   5        3.98        4.92      2.35 o 
   6   7   5       23.18       15.52      3.69 o 
   7   7   5        1.71        1.01      2.32 o 
   8   7   5        0.02        0.83      2.32 o 
   9   7   5       10.91        8.58      3.14 o 
  -8   8   5        2.58        2.76      1.95 o 
  -7   8   5        4.95        6.34      1.94 o 
  -6   8   5        1.97       -0.18      1.95 o 
  -5   8   5       37.92       54.94      4.09 o 
  -4   8   5       62.14       54.12      3.07 o 
  -3   8   5        1.60        0.80      1.40 o 
  -2   8   5       30.96       37.22      2.61 o 
  -1   8   5      106.72       97.72      3.65 o 
   0   8   5        2.15        1.42      1.31 o 
   1   8   5       36.13       28.25      2.18 o 
   2   8   5       25.94       20.85      3.57 o 
   3   8   5       10.28        7.80      2.70 o 
   4   8   5        3.75        4.38      2.52 o 
   5   8   5        0.60        0.94      2.17 o 
   6   8   5        3.12       -1.88      2.26 o 
   7   8   5       13.64       12.37      3.23 o 
   8   8   5        0.00       -1.86      2.39 o 
  -7   9   5        7.82       10.55      2.78 o 
  -6   9   5        0.76        2.40      2.22 o 
  -5   9   5        9.10       10.10      2.95 o 
  -4   9   5      164.56      159.47      6.39 o 
  -3   9   5        0.23       -1.42      1.42 o 
  -2   9   5        5.63        4.93      1.70 o 
  -1   9   5       75.53       69.19      3.36 o 
   0   9   5        6.75       10.00      2.00 o 
   1   9   5      123.18      121.92      3.72 o 
   2   9   5       46.77       53.26      4.30 o 
   3   9   5        8.34        9.15      2.93 o 
   4   9   5        3.07        1.81      2.61 o 
   5   9   5        5.04        0.65      4.15 o 
   6   9   5        1.26        1.31      2.65 o 
  -5  10   5        7.75       19.94      3.38 o 
  -4  10   5        0.11       -1.81      1.81 o 
  -3  10   5        0.20        1.40      2.02 o 
  -2  10   5       36.76       46.60      3.29 o 
  -1  10   5       12.18       16.97      3.65 o 
   0  10   5        2.30        0.02      1.66 o 
   1  10   5       19.06       13.90      2.86 o 
   2  10   5        0.06        1.24      2.41 o 
   3  10   5        7.97        7.36      4.24 o 
   4  10   5       29.21       27.28      3.97 o 
   5  10   5        1.62       -0.59      2.58 o 
  -1  11   5       18.33       20.13      2.69 o 
   0  11   5        9.44        9.29      5.35 o 
 -12   0   6        6.98        3.50      3.50 o 
 -10   0   6        1.30       -1.47      2.76 o 
  -8   0   6        2.90        0.90      1.36 o 
  -6   0   6      443.81      468.22      6.11 o 
  -4   0   6     8747.24     9358.18     72.64 o 
  -2   0   6      247.24      265.31      3.66 o 
   2   0   6      329.67      239.33      4.22 o 
   4   0   6      263.45      318.91      5.18 o 
   6   0   6      894.44      827.99     17.22 o 
   8   0   6      558.67      578.72     14.59 o 
  10   0   6       53.53       57.15      5.90 o 
 -12   1   6        2.15       -0.27      2.41 o 
 -11   1   6        4.22        5.07      2.48 o 
 -10   1   6        6.20        5.71      2.35 o 
  -9   1   6        3.41        2.30      2.67 o 
  -8   1   6       22.25       29.27      1.76 o 
  -7   1   6      126.66      122.43      2.45 o 
  -6   1   6      614.20      590.67      5.05 o 
  -4   1   6       13.69       14.16      0.78 o 
  -3   1   6       40.72       44.77      1.10 o 
  -2   1   6      544.34      559.22      4.68 o 
   0   1   6     1332.58     1408.47     10.91 o 
   1   1   6      793.19      602.04      5.57 o 
   2   1   6      983.17     1090.73     11.04 o 
   3   1   6     2066.33     2198.65     16.27 o 
   4   1   6      456.54      410.02      5.42 o 
   5   1   6       87.50      120.46      2.71 o 
   6   1   6       88.97       78.05      2.55 o 
   7   1   6      110.37      110.05      5.26 o 
   8   1   6      105.90      118.64      4.56 o 
   9   1   6        7.91        7.74      3.69 o 
  10   1   6       17.02        7.91      5.16 o 
  11   1   6       35.99       36.48      3.78 o 
 -11   2   6       21.07       24.84      3.44 o 
 -10   2   6        0.05       -2.67      2.67 o 
  -9   2   6      191.00      206.72      4.30 o 
  -8   2   6      548.49      554.78      7.05 o 
  -7   2   6        8.14        6.00      0.99 o 
  -6   2   6       77.24       66.26      1.81 o 
  -5   2   6     1950.40     2000.93     12.67 o 
  -4   2   6      924.53      973.73      6.91 o 
  -1   2   6      838.73      694.29      6.32 o 
   1   2   6     1024.21     1010.32      8.49 o 
   2   2   6      315.94      326.27      3.78 o 
   3   2   6     3314.31     3466.41     33.96 o 
   4   2   6     1453.58     1406.42     11.30 o 
   5   2   6       15.28       21.20      1.99 o 
   6   2   6        1.05        0.01      1.04 o 
   7   2   6        5.89        4.24      1.56 o 
   8   2   6       10.47       10.41      2.34 o 
   9   2   6       16.27       20.48      3.18 o 
  10   2   6       11.83       13.84      3.10 o 
  11   2   6        3.08        3.38      2.83 o 
 -11   3   6        0.54        2.11      2.28 o 
 -10   3   6        1.19        0.90      1.59 o 
  -9   3   6        0.94        3.27      1.38 o 
  -8   3   6      363.39      377.05      5.80 o 
  -7   3   6      411.05      340.43      5.25 o 
  -6   3   6      215.44      217.33      3.95 o 
  -5   3   6      259.92      269.77      3.55 o 
  -4   3   6      299.24      332.11      5.74 o 
  -3   3   6      230.51      211.59      2.42 o 
  -2   3   6      166.69      159.04      2.55 o 
  -1   3   6       10.61       10.33      1.81 o 
   0   3   6     1846.86     1960.68     15.06 o 
   1   3   6      302.55      315.28      3.90 o 
   2   3   6      159.23      134.93      2.53 o 
   3   3   6      110.16      139.25      2.48 o 
   4   3   6     1160.53     1181.33     21.63 o 
   5   3   6      162.76      154.02      3.67 o 
   6   3   6      380.72      385.08      7.78 o 
   7   3   6      422.43      375.25      6.45 o 
   8   3   6       17.36       20.70      2.92 o 
   9   3   6       57.62       59.57      4.38 o 
  10   3   6        4.84       -2.45      2.86 o 
  11   3   6        4.07        4.41      2.86 o 
 -11   4   6       18.95       25.62      4.98 o 
 -10   4   6        9.22       13.39      2.16 o 
  -9   4   6       11.49        8.55      1.88 o 
  -8   4   6       19.42       14.69      1.71 o 
  -7   4   6       42.89       33.07      2.13 o 
  -6   4   6      106.30       97.80      2.35 o 
  -5   4   6        0.09        0.03      1.39 o 
  -4   4   6      138.16      138.51      2.64 o 
  -3   4   6        3.57        2.29      0.57 o 
  -2   4   6        1.06        2.83      1.96 o 
  -1   4   6       20.13       28.95      1.92 o 
   0   4   6      173.83      213.50      3.34 o 
   1   4   6      201.57      266.43      3.79 o 
   2   4   6       16.71       17.35      1.20 o 
   3   4   6        1.00        4.33      0.78 o 
   4   4   6      328.44      299.69      4.36 o 
   5   4   6      100.01      102.06      2.73 o 
   6   4   6      239.75      244.58      5.09 o 
   7   4   6      341.27      343.57      6.43 o 
   8   4   6        8.93        8.06      1.92 o 
   9   4   6        7.41       12.25      2.79 o 
  10   4   6       21.76       26.47      4.98 o 
  11   4   6        8.49        9.56      3.23 o 
 -10   5   6        2.07        3.64      2.16 o 
  -9   5   6        0.27        1.52      1.70 o 
  -8   5   6        0.07        0.15      1.56 o 
  -7   5   6       45.81       58.07      3.13 o 
  -6   5   6        1.17        1.64      1.70 o 
  -5   5   6       32.35       21.21      1.57 o 
  -4   5   6      241.15      224.18      4.01 o 
  -3   5   6      473.52      493.45     11.73 o 
  -2   5   6        2.93        1.83      0.91 o 
  -1   5   6       17.51       19.41      1.35 o 
   0   5   6     1032.57     1167.34     10.65 o 
   2   5   6      152.74      142.19      2.95 o 
   3   5   6       34.97       24.93      1.27 o 
   4   5   6       17.44       19.23      1.78 o 
   5   5   6      397.75      389.87      5.49 o 
   6   5   6      255.48      226.18      5.52 o 
   7   5   6       78.05       73.50      3.32 o 
   8   5   6        2.44        2.83      1.67 o 
   9   5   6       29.65       32.11      3.71 o 
  10   5   6        6.54        8.64      2.96 o 
 -10   6   6        0.64        4.50      1.89 o 
  -9   6   6       36.39       33.07      2.96 o 
  -8   6   6      234.38      237.02      6.06 o 
  -7   6   6       37.97       37.77      2.83 o 
  -6   6   6        3.30        2.16      1.52 o 
  -5   6   6       99.96      106.54      4.55 o 
  -4   6   6      100.73       96.33      3.99 o 
  -3   6   6       75.51       68.96      2.82 o 
  -2   6   6        8.05        8.27      1.49 o 
  -1   6   6        6.52        5.88      1.15 o 
   0   6   6      806.01      753.04      8.21 o 
   1   6   6      186.14      204.82      3.85 o 
   2   6   6      233.13      193.25      3.76 o 
   3   6   6      141.45      141.79      3.25 o 
   4   6   6      204.30      206.55      4.85 o 
   5   6   6        0.00       -1.52      1.90 o 
   6   6   6        4.78        0.37      2.21 o 
   7   6   6       76.58       80.00      7.93 o 
   8   6   6        0.85       -0.39      2.20 o 
   9   6   6        6.70        5.02      4.61 o 
  -9   7   6       14.59       17.30      2.62 o 
  -8   7   6      112.13      128.77      5.14 o 
  -7   7   6       17.88       19.43      2.44 o 
  -6   7   6        9.39        7.49      1.90 o 
  -5   7   6       29.81       28.84      6.73 o 
  -4   7   6       58.32       49.04      6.54 o 
  -3   7   6      133.03      128.02      3.96 o 
  -2   7   6      131.47      123.58      3.90 o 
  -1   7   6       19.35       19.24      2.00 o 
   0   7   6      112.98      114.42      3.99 o 
   1   7   6       15.99       16.26      1.69 o 
   2   7   6       65.39       71.48      2.61 o 
   3   7   6      163.28      163.11      4.85 o 
   4   7   6      642.14      597.60     11.89 o 
   5   7   6       62.31       52.73      4.22 o 
   6   7   6        3.03        2.98      2.32 o 
   7   7   6        3.59        1.49      2.58 o 
   8   7   6       15.04       18.39      4.70 o 
   9   7   6        0.67       -0.35      2.68 o 
  -8   8   6       10.71        9.15      2.32 o 
  -7   8   6       26.42       31.10      4.70 o 
  -6   8   6        3.74        6.97      2.41 o 
  -5   8   6        0.49       -0.80      1.89 o 
  -4   8   6      172.64      147.29      4.58 o 
  -3   8   6        7.79        6.90      1.74 o 
  -2   8   6       15.84       17.24      3.89 o 
  -1   8   6       54.42       45.14      2.86 o 
   0   8   6       15.44       19.50      1.95 o 
   1   8   6       47.21       49.35      2.59 o 
   2   8   6       21.64       23.01      2.01 o 
   3   8   6       26.95       42.75      3.83 o 
   4   8   6        1.20       -1.63      2.17 o 
   5   8   6        4.39        7.19      2.65 o 
   6   8   6        5.14        3.96      4.61 o 
   7   8   6       26.01       22.97      5.16 o 
   8   8   6        5.81        5.89      2.96 o 
  -6   9   6        2.55        3.58      2.28 o 
  -5   9   6       31.96       27.56      3.44 o 
  -4   9   6       13.62       20.40      4.70 o 
  -3   9   6        9.00       11.79      2.07 o 
  -2   9   6       12.17       12.24      3.41 o 
  -1   9   6      195.23      196.00      5.32 o 
   0   9   6        6.97        5.88      2.08 o 
   1   9   6      137.83      148.85      4.56 o 
   2   9   6        0.74        2.13      2.52 o 
   3   9   6        5.37        2.80      2.39 o 
   4   9   6        6.72        5.10      2.70 o 
   5   9   6        4.06        2.00      2.48 o 
   6   9   6        0.01       -1.24      2.67 o 
  -4  10   6        4.33        8.40      2.73 o 
  -3  10   6       34.71       41.69      3.51 o 
  -2  10   6        1.01        1.88      1.72 o 
  -1  10   6       19.73       20.20      2.46 o 
   0  10   6        2.84        0.31      1.70 o 
   1  10   6        0.15       -0.31      2.07 o 
   2  10   6        0.24       -0.37      2.30 o 
   3  10   6       22.34       18.02      3.38 o 
   4  10   6        2.89        6.04      3.32 o 
 -11   0   7       16.56       21.57      4.61 o 
  -9   0   7        8.86       10.51      3.32 o 
  -7   0   7       19.39       10.09      1.30 o 
  -5   0   7      518.48      592.38      7.10 o 
  -3   0   7     2271.36     2487.05     21.20 o 
  -1   0   7      263.26      314.34      7.02 o 
   3   0   7      695.12      729.71      9.52 o 
   5   0   7      754.83      797.24     10.40 o 
   7   0   7       66.21       54.02      4.24 o 
   9   0   7       31.28       26.18      4.61 o 
  11   0   7      119.95      121.69      7.93 o 
 -11   1   7        4.87        6.42      2.54 o 
 -10   1   7        3.93        5.27      2.28 o 
  -9   1   7       29.87       32.15      3.06 o 
  -8   1   7      172.23      175.85      3.68 o 
  -7   1   7      171.27      188.43      3.10 o 
  -6   1   7      167.74      179.71      2.57 o 
  -5   1   7      373.68      393.75      3.84 o 
  -4   1   7     1149.25     1155.92      8.00 o 
  -3   1   7     2122.33     2288.66     14.00 o 
  -2   1   7     1264.21     1527.65     12.78 o 
  -1   1   7      950.79     1015.41      9.99 o 
   1   1   7     3230.82     2847.98     20.63 o 
   2   1   7      122.05      134.34      2.54 o 
   3   1   7      570.15      627.44      7.83 o 
   4   1   7      208.67      224.51      4.58 o 
   5   1   7      217.84      174.70      2.70 o 
   6   1   7        0.03       -0.72      0.92 o 
   7   1   7       32.86       29.46      2.67 o 
   8   1   7       12.28       14.76      2.52 o 
   9   1   7       39.06       48.97      3.83 o 
  10   1   7       40.54       33.03      3.49 o 
  11   1   7       14.19       11.06      4.24 o 
 -11   2   7        3.42       -0.33      2.02 o 
 -10   2   7       53.10       64.84      4.09 o 
  -9   2   7        0.53       -1.13      1.13 o 
  -8   2   7      233.73      224.89      4.33 o 
  -7   2   7       19.87       16.97      1.28 o 
  -6   2   7        0.83       -0.45      0.73 o 
  -5   2   7        0.02       -0.21      0.85 o 
  -4   2   7       28.64       43.89      1.26 o 
  -2   2   7       91.33       90.10      1.95 o 
  -1   2   7      594.17      576.10      5.70 o 
   1   2   7      745.70      677.16      7.44 o 
   2   2   7      161.01      130.27      2.35 o 
   3   2   7      200.72      214.39      3.12 o 
   4   2   7     1098.55     1203.18     10.19 o 
   5   2   7        4.17        4.07      3.26 o 
   6   2   7        0.08        0.25      1.13 o 
   7   2   7      190.14      204.77      5.72 o 
   8   2   7        0.53        0.81      1.94 o 
   9   2   7       27.66       25.73      3.31 o 
  10   2   7        1.33        4.03      3.04 o 
  11   2   7        2.18        0.80      2.59 o 
 -11   3   7       15.27       16.67      2.91 o 
 -10   3   7        3.27        5.05      2.20 o 
  -9   3   7        2.60        5.41      1.40 o 
  -8   3   7       86.56      100.53      3.07 o 
  -7   3   7       69.30       70.31      2.64 o 
  -6   3   7      373.40      350.26      5.09 o 
  -5   3   7      107.58      102.33      2.23 o 
  -4   3   7        4.65        4.82      0.76 o 
  -3   3   7      192.93      254.92      3.00 o 
  -2   3   7        0.42        1.09      0.64 o 
   0   3   7       68.75       54.36      1.65 o 
   1   3   7      217.34      245.12      3.51 o 
   2   3   7      101.85       72.42      1.91 o 
   3   3   7       97.53       91.15      2.09 o 
   4   3   7       94.76       95.78      2.34 o 
   5   3   7       51.47       52.48      2.39 o 
   6   3   7       19.00        7.06      1.90 o 
   7   3   7       13.80       15.06      1.94 o 
   8   3   7       18.06       17.84      2.79 o 
   9   3   7       10.75        8.07      2.61 o 
  10   3   7        5.27        3.52      2.56 o 
  11   3   7        9.13        4.51      2.83 o 
 -11   4   7        0.46        6.82      3.87 o 
 -10   4   7        1.58       -0.57      1.66 o 
  -9   4   7       28.49       40.50      2.90 o 
  -8   4   7       69.07       71.76      3.30 o 
  -7   4   7      170.96      156.92      6.18 o 
  -6   4   7     1706.79     1574.11     19.31 o 
  -5   4   7      122.80      118.25      2.45 o 
  -4   4   7      124.01      126.75      2.40 o 
  -3   4   7      172.76      171.01      2.44 o 
  -2   4   7        0.89       -0.07      0.64 o 
  -1   4   7      561.00      537.09      5.94 o 
   1   4   7       83.05       86.41      2.23 o 
   2   4   7      443.49      465.55      9.15 o 
   3   4   7       76.68       79.15      2.19 o 
   4   4   7        5.52        9.47      2.41 o 
   5   4   7       91.48      103.46      2.78 o 
   6   4   7      290.42      301.45      4.93 o 
   7   4   7       47.22       48.15      3.05 o 
   8   4   7       42.07       42.04      3.61 o 
   9   4   7       24.56       25.72      3.32 o 
  10   4   7       46.69       44.12      4.16 o 
 -10   5   7        0.08        1.74      1.80 o 
  -9   5   7        0.50        0.80      1.63 o 
  -8   5   7       70.15       56.44      3.26 o 
  -7   5   7        2.02        0.56      1.59 o 
  -6   5   7      200.83      207.57      5.22 o 
  -5   5   7       25.16       29.15      2.63 o 
  -4   5   7       66.32       68.16      4.20 o 
  -3   5   7       22.12       19.83      1.70 o 
  -2   5   7      408.60      440.82      5.52 o 
  -1   5   7      127.41      140.06      2.96 o 
   0   5   7      263.55      274.54      4.24 o 
   1   5   7      232.02      269.41      4.21 o 
   2   5   7      532.02      550.12      6.48 o 
   3   5   7        9.65       14.28      1.32 o 
   4   5   7        4.19        1.83      1.36 o 
   5   5   7      915.58      907.54     10.39 o 
   6   5   7       58.15       60.26      3.07 o 
   7   5   7        4.36        0.79      1.54 o 
   8   5   7       11.93       10.61      2.06 o 
   9   5   7        6.36        7.44      4.06 o 
  10   5   7       24.93       19.99      3.67 o 
  -9   6   7        4.85        2.35      1.88 o 
  -8   6   7       53.70       59.40      3.58 o 
  -7   6   7       42.06       36.34      3.22 o 
  -6   6   7        0.34       -1.54      1.54 o 
  -5   6   7      159.04      160.22      4.34 o 
  -4   6   7        2.24        1.00      2.32 o 
  -3   6   7      200.07      186.99      5.73 o 
  -2   6   7      260.35      273.78      5.73 o 
  -1   6   7       73.89       61.97      2.30 o 
   0   6   7      176.58      177.27      3.62 o 
   1   6   7       32.54       42.36      1.98 o 
   2   6   7       53.48       54.08      2.21 o 
   3   6   7        0.69       -1.07      1.27 o 
   4   6   7      661.42      650.42      9.42 o 
   5   6   7      447.68      430.52      9.65 o 
   6   6   7       14.12       16.56      3.10 o 
   7   6   7       41.51       50.60      4.25 o 
   8   6   7       23.75       23.80      4.15 o 
   9   6   7        3.29       -4.42      4.42 o 
  -9   7   7       14.38       17.11      2.65 o 
  -8   7   7       19.73       18.29      2.55 o 
  -7   7   7       23.98       21.95      2.92 o 
  -6   7   7       23.70       27.29      3.19 o 
  -5   7   7        6.52        3.89      2.07 o 
  -4   7   7        8.05        8.56      2.54 o 
  -3   7   7       79.85       74.42      3.24 o 
  -2   7   7      228.70      219.55      7.17 o 
  -1   7   7      147.48      130.76      3.97 o 
   0   7   7       57.53       58.58      2.43 o 
   1   7   7        1.37       -0.41      1.14 o 
   2   7   7        6.57        3.71      1.37 o 
   3   7   7      333.09      326.52      6.54 o 
   4   7   7       21.56       26.46      3.32 o 
   5   7   7       11.02        7.42      2.59 o 
   6   7   7        8.24        8.25      3.32 o 
   7   7   7       11.11        7.98      2.96 o 
   8   7   7        1.89       -1.29      7.37 o 
  -8   8   7       48.09       52.47      3.76 o 
  -7   8   7        6.24        4.42      2.35 o 
  -6   8   7       26.90       34.20      3.84 o 
  -5   8   7        7.93        5.60      2.34 o 
  -4   8   7       10.47       13.62      4.24 o 
  -3   8   7       15.17       13.22      2.09 o 
  -2   8   7        1.80        6.65      1.79 o 
  -1   8   7       85.08       78.89      3.74 o 
   0   8   7        0.00       -0.09      1.54 o 
   1   8   7       28.82       27.23      2.15 o 
   2   8   7       39.50       32.57      2.78 o 
   3   8   7       52.67       46.72      5.25 o 
   4   8   7       36.64       32.37      4.79 o 
   5   8   7       68.17       74.70      7.10 o 
   6   8   7       11.80        9.61      2.88 o 
   7   8   7        0.11       -3.02      4.61 o 
  -6   9   7        0.00        2.36      2.30 o 
  -5   9   7        1.07        1.86      2.49 o 
  -4   9   7        3.08        6.16      3.69 o 
  -3   9   7       54.22       64.73      3.54 o 
  -2   9   7        4.27        2.23      1.59 o 
  -1   9   7        0.17        0.69      1.51 o 
   0   9   7        0.41       -1.41      1.41 o 
   1   9   7        5.34        5.91      1.84 o 
   2   9   7       10.93       13.91      3.23 o 
   3   9   7        0.16       -2.17      2.17 o 
   4   9   7       11.18       18.12      3.41 o 
   5   9   7       32.26       43.80      4.56 o 
   6   9   7       27.05       38.14      4.41 o 
  -4  10   7       24.94       27.88      3.71 o 
  -3  10   7        5.01        6.07      2.09 o 
  -2  10   7        9.45        7.06      2.01 o 
  -1  10   7        3.74        3.36      1.83 o 
   0  10   7        0.12        1.53      1.73 o 
   1  10   7       18.72       16.59      4.61 o 
   2  10   7       27.39       40.55      6.08 o 
   3  10   7        0.16       -0.45      2.65 o 
   4  10   7        4.10        2.79      2.91 o 
 -10   0   8       23.34       19.17      4.24 o 
  -8   0   8        8.67       12.77      2.02 o 
  -6   0   8      273.56      267.06      4.59 o 
  -4   0   8      236.41      220.37      3.86 o 
  -2   0   8     3789.35     3456.72     35.05 o 
   0   0   8       53.27       47.87      3.50 o 
   2   0   8      338.45      373.81      6.17 o 
   4   0   8      398.50      455.09      7.14 o 
   6   0   8        1.72        2.03      2.03 o 
   8   0   8       51.72       40.37      4.61 o 
  10   0   8        6.64        5.71      4.06 o 
 -11   1   8        0.36       -0.31      2.07 o 
 -10   1   8      117.32      117.07      5.28 o 
  -9   1   8       18.50       22.17      2.20 o 
  -8   1   8        9.06        7.22      1.25 o 
  -7   1   8        8.09        3.45      1.38 o 
  -6   1   8       46.07       37.18      1.54 o 
  -5   1   8        0.32        0.28      0.57 o 
  -4   1   8       23.95       22.05      1.02 o 
  -3   1   8      271.82      276.84      3.39 o 
  -2   1   8      483.76      491.23      5.22 o 
   1   1   8      700.69      821.55      7.53 o 
   2   1   8      969.49      840.01      8.70 o 
   3   1   8       96.64      104.89      2.16 o 
   4   1   8       73.38       65.76      1.75 o 
   5   1   8      236.88      228.38      3.84 o 
   6   1   8       11.57        6.36      1.76 o 
   7   1   8        2.42        4.23      1.94 o 
   8   1   8        0.01       -1.76      1.76 o 
   9   1   8      228.50      220.20      6.65 o 
  10   1   8       18.10       20.83      4.98 o 
  11   1   8        0.98       -0.74      2.95 o 
 -11   2   8        0.00       -1.89      1.89 o 
 -10   2   8       10.51       15.36      2.67 o 
  -9   2   8       23.36       21.86      2.41 o 
  -8   2   8       45.25       53.54      2.40 o 
  -7   2   8      271.32      282.35      4.08 o 
  -6   2   8      512.42      507.55      5.98 o 
  -5   2   8      273.56      243.36      3.41 o 
  -3   2   8     1149.26     1238.54      9.31 o 
  -2   2   8     2310.87     2345.33     17.74 o 
  -1   2   8      293.31      335.28      4.14 o 
   0   2   8       77.74       61.01      1.97 o 
   1   2   8        0.99        0.52      0.61 o 
   2   2   8      828.64      831.17      8.97 o 
   3   2   8        0.11        1.91      0.72 o 
   4   2   8       12.52       10.06      0.99 o 
   5   2   8        3.94        2.59      1.16 o 
   6   2   8       14.24        9.83      1.88 o 
   7   2   8        5.17        6.40      2.17 o 
   8   2   8       72.29       74.63      4.02 o 
   9   2   8       75.56       82.96      6.64 o 
  10   2   8        0.83       -0.33      5.62 o 
  11   2   8        1.42       -2.42      2.42 o 
 -11   3   8        0.36        0.55      2.22 o 
 -10   3   8        7.39        8.61      1.92 o 
  -9   3   8       16.41       13.52      1.73 o 
  -8   3   8       39.51       46.20      2.42 o 
  -7   3   8      362.97      365.52      4.87 o 
  -6   3   8     1103.29     1042.30     10.78 o 
  -5   3   8       93.24       82.56      3.25 o 
  -4   3   8      277.63      226.78      3.32 o 
  -2   3   8      238.95      249.02      3.57 o 
  -1   3   8      106.00      118.61      3.00 o 
   0   3   8       33.04       34.03      1.66 o 
   1   3   8       86.98       93.66      2.24 o 
   2   3   8        0.00        3.30      0.80 o 
   3   3   8      185.53      187.34      3.11 o 
   4   3   8       82.09       79.00      2.07 o 
   5   3   8      881.66      898.52     13.01 o 
   6   3   8      165.69      184.27      6.30 o 
   7   3   8        2.92        3.42      1.55 o 
   8   3   8      146.57      140.25      5.99 o 
   9   3   8       16.92       26.83      3.41 o 
  10   3   8        0.70       -0.99      2.37 o 
  11   3   8        0.72       -2.61      3.78 o 
 -10   4   8        1.67        2.08      1.83 o 
  -9   4   8       67.16       55.16      3.24 o 
  -8   4   8       23.52       23.45      2.34 o 
  -7   4   8      377.98      430.70      7.62 o 
  -6   4   8      527.58      583.84      7.29 o 
  -5   4   8       24.37       27.79      1.76 o 
  -4   4   8      142.77      143.68      3.87 o 
  -3   4   8       48.39       39.53      2.08 o 
  -2   4   8      143.46      115.82      2.49 o 
  -1   4   8       84.14       95.62      3.07 o 
   0   4   8       89.43       91.42      2.28 o 
   1   4   8        9.00       14.21      1.15 o 
   2   4   8        0.57       -0.74      0.74 o 
   3   4   8       46.39       48.21      1.80 o 
   4   4   8       12.71       10.66      1.56 o 
   5   4   8      873.86      897.73     11.16 o 
   6   4   8       22.22       15.84      1.71 o 
   7   4   8      110.13      102.98      3.80 o 
   8   4   8       77.35       86.25      4.65 o 
   9   4   8      145.87      163.87      6.33 o 
  10   4   8        2.10        1.61      2.73 o 
 -10   5   8        1.60        2.41      1.89 o 
  -9   5   8        3.55        4.06      1.92 o 
  -8   5   8        0.76        1.73      1.70 o 
  -7   5   8       15.51       13.69      2.09 o 
  -6   5   8      743.04      785.14      9.06 o 
  -5   5   8      211.31      197.74      4.09 o 
  -4   5   8       32.51       33.41      2.22 o 
  -3   5   8      222.51      202.58      4.42 o 
  -2   5   8      250.73      289.20      5.02 o 
  -1   5   8        1.41        0.09      0.85 o 
   0   5   8       11.63       19.78      1.47 o 
   1   5   8       30.86       44.70      1.95 o 
   2   5   8        7.59        8.24      1.20 o 
   3   5   8       77.32       88.02      2.55 o 
   4   5   8      218.38      200.86      6.77 o 
   5   5   8        4.57        6.84      2.50 o 
   6   5   8      349.35      337.24      6.67 o 
   7   5   8        0.63        2.02      1.61 o 
   8   5   8      138.87      141.91      4.59 o 
   9   5   8       38.63       46.13      4.25 o 
  10   5   8        4.98        0.57      2.60 o 
  -9   6   8        2.61        3.76      1.98 o 
  -8   6   8        1.55       -1.21      1.72 o 
  -7   6   8       41.99       37.93      2.94 o 
  -6   6   8      100.28      104.17      4.07 o 
  -5   6   8       78.44       72.82      3.22 o 
  -4   6   8      106.16      122.00      7.32 o 
  -3   6   8      265.75      243.61      5.24 o 
  -2   6   8       10.80       15.16      1.77 o 
  -1   6   8        3.95        0.98      1.08 o 
   0   6   8       27.83       26.25      2.26 o 
   1   6   8        0.33        1.71      1.06 o 
   2   6   8      193.53      211.67      4.13 o 
   3   6   8      105.36      110.01      3.75 o 
   4   6   8      517.80      499.96      8.22 o 
   5   6   8      103.64      103.10      5.99 o 
   6   6   8      114.61      126.17      8.02 o 
   7   6   8       35.29       31.86      4.06 o 
   8   6   8        2.82        0.94      3.41 o 
   9   6   8       10.00       -2.03      4.79 o 
  -8   7   8       56.71       62.81      3.87 o 
  -7   7   8       36.53       33.38      3.71 o 
  -6   7   8       18.39       20.34      3.12 o 
  -5   7   8        5.70        4.29      2.23 o 
  -4   7   8       38.42       31.32      2.58 o 
  -3   7   8       65.70       66.00      4.15 o 
  -2   7   8       92.68       80.97      3.77 o 
  -1   7   8       88.97       82.60      3.33 o 
   0   7   8       10.31       12.70      1.60 o 
   1   7   8       12.33       15.39      1.69 o 
   2   7   8      463.68      490.04      6.88 o 
   3   7   8        0.04       -0.91      1.51 o 
   4   7   8        0.16        0.38      2.49 o 
   5   7   8       14.96       22.44      3.19 o 
   6   7   8        0.00       -1.75      1.75 o 
   7   7   8       10.70        9.60      2.90 o 
   8   7   8        0.48       -2.21      2.42 o 
  -7   8   8       15.94       15.02      3.19 o 
  -6   8   8        6.71       12.84      2.86 o 
  -5   8   8        1.83        6.49      2.34 o 
  -4   8   8       22.49       25.23      2.48 o 
  -3   8   8        1.99        1.68      1.65 o 
  -2   8   8       22.78       23.03      2.44 o 
  -1   8   8      125.72      118.67      4.12 o 
   0   8   8       33.96       22.21      2.30 o 
   1   8   8      257.52      237.31      7.40 o 
   2   8   8        0.58       -1.65      1.65 o 
   3   8   8       25.66       18.87      3.04 o 
   4   8   8       26.17       22.94      3.36 o 
   5   8   8        5.57        4.94      2.70 o 
   6   8   8        4.23        0.14      2.42 o 
   7   8   8       29.11       30.06      5.25 o 
  -6   9   8        5.77        3.10      2.39 o 
  -5   9   8        5.01        9.64      2.74 o 
  -4   9   8       16.69       20.81      3.13 o 
  -3   9   8       33.57       35.25      2.94 o 
  -2   9   8       23.54       28.53      2.79 o 
  -1   9   8       28.92       23.71      2.59 o 
   0   9   8        0.44        1.43      1.68 o 
   1   9   8        0.36        0.31      1.60 o 
   2   9   8        3.14        0.49      2.47 o 
   3   9   8        6.44       -1.70      2.86 o 
   4   9   8        3.50        3.43      3.69 o 
   5   9   8       23.93       26.42      8.29 o 
   6   9   8        1.53       -2.01      2.58 o 
  -3  10   8        7.20        6.33      2.11 o 
  -2  10   8       28.27       24.79      2.89 o 
  -1  10   8        0.38        1.98      1.73 o 
   0  10   8       22.95       21.52      2.58 o 
   1  10   8       16.76       10.32      4.06 o 
   2  10   8        0.58       -3.13      3.13 o 
   3  10   8        0.18       -1.72      2.39 o 
 -11   0   9       30.69       24.70      4.61 o 
  -9   0   9       56.87       55.67      5.35 o 
  -7   0   9       95.01      105.00      3.96 o 
  -3   0   9     5904.71     6163.61     60.36 o 
   1   0   9       39.57       50.08      2.17 o 
   3   0   9     1359.79     1321.94     15.91 o 
   5   0   9       51.78       42.83      2.25 o 
   7   0   9       10.18        9.95      2.95 o 
   9   0   9       58.92       56.78      5.90 o 
 -11   1   9        0.02        0.09      2.09 o 
 -10   1   9        0.22        1.46      2.95 o 
  -9   1   9      100.74       93.36      3.57 o 
  -8   1   9       66.99       62.70      2.39 o 
  -7   1   9       73.87       80.16      2.23 o 
  -6   1   9       21.27       22.17      1.43 o 
  -5   1   9       29.51       23.77      1.17 o 
  -4   1   9      236.83      230.15      2.91 o 
  -3   1   9      123.31      161.89      3.09 o 
  -2   1   9     1506.22     1950.62     17.57 o 
  -1   1   9       16.26       19.08      1.17 o 
   0   1   9        1.70        4.65      0.75 o 
   1   1   9       19.58       16.28      1.30 o 
   2   1   9        1.78        1.38      0.67 o 
   3   1   9     1576.46     1521.94     12.58 o 
   4   1   9       40.58       49.04      1.65 o 
   5   1   9      102.74      105.23      3.54 o 
   6   1   9      189.71      197.08      4.20 o 
   7   1   9       18.38       16.45      6.36 o 
   8   1   9       51.48       49.83      3.57 o 
   9   1   9        1.34        0.29      2.95 o 
  10   1   9        1.98       -2.21      3.32 o 
  11   1   9        0.16        0.00      3.13 o 
 -11   2   9        3.57        4.79      2.48 o 
 -10   2   9       25.74       23.45      4.52 o 
  -9   2   9        6.66        6.61      1.77 o 
  -8   2   9       52.98       44.33      2.30 o 
  -7   2   9      141.49      131.12      2.92 o 
  -6   2   9       63.63       60.06      1.97 o 
  -5   2   9      157.04      157.03      2.79 o 
  -4   2   9       28.68       27.37      1.15 o 
  -3   2   9      203.05      178.36      3.04 o 
  -2   2   9        0.95        1.91      1.12 o 
  -1   2   9     1139.30     1098.61     13.31 o 
   0   2   9      239.43      177.45      3.01 o 
   1   2   9        3.55       11.59      1.04 o 
   2   2   9      840.50      820.99      7.87 o 
   3   2   9       39.46       56.72      5.98 o 
   4   2   9      260.44      255.39      3.76 o 
   5   2   9      144.79      148.85      3.87 o 
   6   2   9      146.44      152.17      7.93 o 
   7   2   9      193.58      188.01      5.91 o 
   8   2   9       61.28       53.89      3.96 o 
   9   2   9        1.56        0.00      3.50 o 
  10   2   9       11.20        7.53      4.06 o 
  11   2   9        1.62       -1.59      2.39 o 
 -11   3   9        0.60        3.87      3.50 o 
 -10   3   9        1.29        0.38      1.51 o 
  -9   3   9       42.22       41.11      2.46 o 
  -8   3   9      137.54      129.51      3.77 o 
  -7   3   9      510.00      520.43      6.04 o 
  -6   3   9      414.88      376.73      4.84 o 
  -5   3   9       25.79       28.38      1.64 o 
  -4   3   9      180.11      172.20      3.17 o 
  -3   3   9       35.29       32.05      2.48 o 
  -2   3   9       15.69       26.27      1.92 o 
  -1   3   9       76.40       58.45      1.83 o 
   0   3   9      216.78      232.72      3.58 o 
   1   3   9       26.12       35.39      1.84 o 
   2   3   9      231.39      253.55      3.85 o 
   3   3   9       24.32       24.89      1.43 o 
   4   3   9        4.31        8.71      2.10 o 
   5   3   9       81.30       86.09      3.26 o 
   6   3   9      140.99      121.08      3.79 o 
   7   3   9      344.45      368.69      6.68 o 
   8   3   9       26.88       23.04      4.79 o 
   9   3   9       19.06       15.34      3.04 o 
  10   3   9        1.67       -0.75      4.61 o 
 -10   4   9       15.03       14.23      2.33 o 
  -9   4   9        1.01        6.44      1.94 o 
  -8   4   9       72.30       64.53      3.56 o 
  -7   4   9      196.56      186.72      5.04 o 
  -6   4   9     1232.82     1210.68     12.91 o 
  -5   4   9      190.44      193.73      3.95 o 
  -4   4   9       29.67       26.30      2.33 o 
  -3   4   9        0.25       -0.82      0.89 o 
  -2   4   9       76.60       64.67      2.21 o 
  -1   4   9       23.76       20.25      1.85 o 
   0   4   9       21.60       23.64      1.86 o 
   1   4   9       10.97       12.52      1.23 o 
   2   4   9       89.66       98.24      2.53 o 
   3   4   9        3.63        2.02      0.91 o 
   4   4   9      558.94      513.63      7.82 o 
   5   4   9       28.74       21.58      3.26 o 
   6   4   9     1074.64     1055.28     12.97 o 
   7   4   9       24.52       22.96      4.24 o 
   8   4   9       20.95       19.06      3.03 o 
   9   4   9       11.55       20.58      3.59 o 
  10   4   9        0.17       -2.62      3.04 o 
 -10   5   9        6.21       12.79      5.10 o 
  -9   5   9        1.80        5.98      1.95 o 
  -8   5   9        1.49        2.96      2.05 o 
  -7   5   9      116.00       91.44      3.83 o 
  -6   5   9      106.33      109.33      3.28 o 
  -5   5   9      404.38      426.85      7.20 o 
  -4   5   9      127.33      124.31      3.68 o 
  -3   5   9      192.07      213.46      5.08 o 
  -2   5   9       18.31       17.39      1.59 o 
  -1   5   9        1.91        2.11      1.20 o 
   0   5   9        9.83        8.76      1.46 o 
   1   5   9       60.35       51.88      2.09 o 
   2   5   9       10.64       10.01      1.29 o 
   3   5   9        9.06        5.23      1.44 o 
   4   5   9      307.67      283.65      8.95 o 
   5   5   9       25.95       24.67      2.43 o 
   6   5   9      165.27      169.75      6.17 o 
   7   5   9       11.02       10.83      2.83 o 
   8   5   9        7.81        9.52      2.02 o 
   9   5   9      141.98      139.22      6.07 o 
  -9   6   9        4.46        5.99      2.19 o 
  -8   6   9        0.11        0.88      1.77 o 
  -7   6   9       14.04       19.28      2.47 o 
  -6   6   9        7.09       10.96      2.67 o 
  -5   6   9      368.41      361.61      6.80 o 
  -4   6   9       14.25       13.60      1.98 o 
  -3   6   9       69.59       60.38      3.89 o 
  -2   6   9      342.87      336.06     12.64 o 
  -1   6   9       18.71       20.58      1.68 o 
   0   6   9       10.70       11.39      1.47 o 
   1   6   9      147.43      152.64      3.52 o 
   2   6   9       18.63       21.79      1.74 o 
   3   6   9        1.88        1.66      1.53 o 
   4   6   9       53.13       50.25      3.08 o 
   5   6   9      476.34      491.63     10.56 o 
   6   6   9       23.02       23.03      5.07 o 
   7   6   9       32.73       37.30      3.88 o 
   8   6   9       37.97       42.60      7.00 o 
   9   6   9       15.96        9.95      5.71 o 
  -8   7   9        1.56        0.97      1.80 o 
  -7   7   9        2.27        3.10      2.41 o 
  -6   7   9        5.26        5.36      2.41 o 
  -5   7   9        0.90       -1.43      1.43 o 
  -4   7   9       27.58       33.00      2.60 o 
  -3   7   9       40.50       34.75      2.61 o 
  -2   7   9      204.46      196.64      5.07 o 
  -1   7   9       87.54       81.17      3.37 o 
   0   7   9        6.14        3.90      1.32 o 
   1   7   9      231.17      207.69      5.03 o 
   2   7   9        4.06        2.02      1.29 o 
   3   7   9        1.65        2.78      1.64 o 
   4   7   9        0.20        5.02      2.44 o 
   5   7   9       41.27       44.43      8.20 o 
   6   7   9        7.63        6.75      4.33 o 
   7   7   9        0.02       -1.56      2.95 o 
   8   7   9       11.18       11.49      3.19 o 
  -7   8   9        0.67        0.90      2.40 o 
  -6   8   9       57.35       65.65      4.89 o 
  -5   8   9       29.53       27.29      3.45 o 
  -4   8   9        6.45        8.45      1.95 o 
  -3   8   9        0.99       -0.19      1.89 o 
  -2   8   9      230.26      228.56      5.78 o 
  -1   8   9        0.10       -1.30      1.41 o 
   0   8   9       31.29       28.39      2.78 o 
   1   8   9       31.65       32.49      2.35 o 
   2   8   9        0.07       -0.04      1.90 o 
   3   8   9        0.78        3.28      2.30 o 
   4   8   9        0.48       -1.31      6.27 o 
   5   8   9        0.04        1.21      2.58 o 
   6   8   9        9.81        4.44      4.15 o 
   7   8   9        6.98        4.92      2.96 o 
  -5   9   9        2.76        0.84      2.28 o 
  -4   9   9        0.63        0.76      1.64 o 
  -3   9   9        7.23        8.52      3.32 o 
  -2   9   9      189.29      193.38      6.50 o 
  -1   9   9        2.43        2.21      1.70 o 
   0   9   9        1.22       -0.43      1.62 o 
   1   9   9        3.75       -0.48      1.51 o 
   2   9   9       67.52       76.22      5.01 o 
   3   9   9        0.18       -0.62      2.39 o 
   4   9   9       11.39       12.68      3.23 o 
   5   9   9       11.08        8.97      3.19 o 
  -3  10   9        4.40        6.40      2.86 o 
  -2  10   9        1.63        0.35      1.80 o 
  -1  10   9        0.79        0.06      1.81 o 
   0  10   9        4.84        8.21      2.13 o 
   1  10   9        5.79        3.69      3.69 o 
   2  10   9        7.17        9.95      4.06 o 
 -10   0  10        6.45        9.95      3.50 o 
  -8   0  10       80.48       69.38      8.57 o 
  -6   0  10      246.76      225.73      4.48 o 
  -4   0  10     1305.68     1371.10     13.80 o 
  -2   0  10      536.39      400.01      6.91 o 
   0   0  10        1.22        8.11      1.28 o 
   2   0  10      597.20      609.05     10.73 o 
   4   0  10      437.65      379.39      8.68 o 
   6   0  10       30.66       29.31      4.06 o 
   8   0  10       99.44       99.20      6.82 o 
  10   0  10       34.88       25.81      5.35 o 
 -11   1  10        2.65        2.51      2.39 o 
 -10   1  10        7.91        7.72      2.41 o 
  -9   1  10        1.81       -1.44      1.44 o 
  -8   1  10        2.60        4.61      1.28 o 
  -7   1  10        3.04        2.97      1.33 o 
  -6   1  10        9.21        9.20      1.08 o 
  -5   1  10        9.88        5.42      0.82 o 
  -4   1  10       20.36       15.10      1.08 o 
  -3   1  10      145.40      172.85      3.55 o 
  -2   1  10       67.00       74.56      2.03 o 
  -1   1  10      141.16      197.07      3.26 o 
   0   1  10      180.89      203.35      3.97 o 
   1   1  10       85.51       94.16      2.32 o 
   2   1  10      249.14      273.83      4.40 o 
   3   1  10       17.55       18.85      1.28 o 
   4   1  10        0.47        0.57      0.74 o 
   5   1  10      174.49      190.46      5.07 o 
   6   1  10        7.41        5.03      1.89 o 
   7   1  10        3.98        2.95      1.96 o 
   8   1  10       26.97       23.88      3.12 o 
   9   1  10       25.13       25.66      3.69 o 
  10   1  10        4.11       -1.84      3.87 o 
 -11   2  10        0.12        0.06      2.07 o 
 -10   2  10       71.01       75.62      4.56 o 
  -9   2  10        0.01       -1.36      1.71 o 
  -8   2  10        4.97        3.30      1.33 o 
  -7   2  10      117.32      116.33      2.92 o 
  -6   2  10       14.44       13.65      1.29 o 
  -5   2  10       12.48        6.41      0.98 o 
  -4   2  10       15.43       18.08      1.35 o 
  -3   2  10      447.72      489.71      7.87 o 
  -2   2  10       96.17      117.52      2.55 o 
  -1   2  10      109.27      107.43      3.25 o 
   0   2  10      254.74      270.18      3.96 o 
   1   2  10        0.22        2.09      0.84 o 
   3   2  10       99.16      113.84      2.57 o 
   4   2  10       55.19       52.13      1.84 o 
   5   2  10      194.36      187.14      5.67 o 
   6   2  10       48.54       42.95      4.98 o 
   7   2  10       16.37       27.08      3.06 o 
   8   2  10       36.82       35.93      3.54 o 
   9   2  10        0.00       -2.95      3.50 o 
  10   2  10        0.02        1.29      4.05 o 
 -10   3  10        9.32        9.32      2.54 o 
  -9   3  10       55.26       60.17      3.58 o 
  -8   3  10       12.69       27.70      2.11 o 
  -7   3  10       69.63       70.09      2.31 o 
  -6   3  10       67.35       66.30      2.50 o 
  -5   3  10      219.80      201.86      3.41 o 
  -4   3  10       65.64       74.77      2.68 o 
  -3   3  10        8.83        9.21      1.04 o 
  -2   3  10       54.44       55.32      2.23 o 
  -1   3  10        2.81       15.51      1.25 o 
   0   3  10      727.71      759.72      7.78 o 
   1   3  10      802.40      920.14      8.91 o 
   2   3  10      264.53      330.90      5.27 o 
   3   3  10      205.28      185.81      3.37 o 
   4   3  10        5.13        6.91      1.59 o 
   5   3  10        2.99        4.17      1.44 o 
   6   3  10       11.32       14.02      1.98 o 
   7   3  10      405.28      450.44      9.67 o 
   8   3  10        3.09        0.00      3.69 o 
   9   3  10        6.69        3.87      4.06 o 
  10   3  10        0.30       -0.52      2.51 o 
 -10   4  10        4.05        3.50      2.02 o 
  -9   4  10        0.24        0.02      1.59 o 
  -8   4  10        0.01       -0.99      1.55 o 
  -7   4  10       28.31       34.92      2.75 o 
  -6   4  10       36.71       51.68      2.61 o 
  -5   4  10        5.84        4.08      1.55 o 
  -4   4  10      120.03      146.84      3.89 o 
  -3   4  10      236.62      217.20      4.61 o 
  -2   4  10      575.53      506.70      6.11 o 
  -1   4  10      128.64      115.47      2.73 o 
   0   4  10       12.93        9.17      1.15 o 
   1   4  10       25.81       34.45      1.76 o 
   2   4  10        0.31        0.23      0.85 o 
   3   4  10      240.40      245.42      4.18 o 
   4   4  10       26.98       33.79      2.41 o 
   5   4  10       71.75       67.10      3.43 o 
   6   4  10        0.29        1.46      1.76 o 
   7   4  10      217.71      233.63      7.84 o 
   8   4  10       75.16       84.75      4.74 o 
   9   4  10       11.91       11.83      3.50 o 
  10   4  10        0.65       -2.20      2.20 o 
  -9   5  10       51.39       52.88      5.61 o 
  -8   5  10       22.72       18.85      2.48 o 
  -7   5  10       49.35       42.28      3.23 o 
  -6   5  10      154.99      181.40      4.77 o 
  -5   5  10      530.20      559.71      8.57 o 
  -4   5  10     1086.91     1046.79     12.54 o 
  -3   5  10        1.67        1.90      2.14 o 
  -2   5  10       48.98       50.88      2.58 o 
  -1   5  10        0.33        0.44      0.90 o 
   0   5  10       44.06       49.51      2.09 o 
   1   5  10        0.99       -0.35      0.93 o 
   2   5  10        9.15        7.23      1.27 o 
   3   5  10       39.84       39.76      2.65 o 
   4   5  10       11.46       12.57      1.94 o 
   5   5  10       70.66       70.98      3.36 o 
   6   5  10      128.34      136.82      7.56 o 
   7   5  10        0.27        0.56      2.49 o 
   8   5  10        3.48        2.21      4.42 o 
   9   5  10        0.16       -4.05      4.05 o 
  -9   6  10       40.74       44.14      5.37 o 
  -8   6  10        9.80        7.63      2.15 o 
  -7   6  10       12.96       14.04      3.96 o 
  -6   6  10      224.72      212.52      6.97 o 
  -5   6  10       32.43       20.99      3.69 o 
  -4   6  10       13.23       14.36      3.34 o 
  -3   6  10        5.20        0.49      1.98 o 
  -2   6  10       65.49       60.35      2.84 o 
  -1   6  10      117.90      123.70      3.72 o 
   0   6  10        0.02        1.19      1.15 o 
   1   6  10        0.08       -0.70      1.02 o 
   2   6  10       65.08       68.46      2.54 o 
   3   6  10       25.13       36.55      2.72 o 
   4   6  10       38.11       34.72      2.85 o 
   5   6  10       73.93       80.68      3.71 o 
   6   6  10       76.92       77.42      4.64 o 
   7   6  10       72.59       61.95      4.52 o 
   8   6  10       79.38       74.53      5.04 o 
  -8   7  10       10.19       13.82      3.06 o 
  -7   7  10        3.47        3.04      2.48 o 
  -6   7  10       11.02       11.62      2.74 o 
  -5   7  10      225.90      204.70      7.36 o 
  -4   7  10       37.82       36.15      3.05 o 
  -3   7  10       86.62       75.58      3.43 o 
  -2   7  10       17.51       15.87      2.60 o 
  -1   7  10       54.39       61.32      3.84 o 
   0   7  10        1.01       -0.06      1.28 o 
   1   7  10        1.42       -1.98      2.13 o 
   2   7  10        6.41        8.59      1.90 o 
   3   7  10      293.99      308.57      6.67 o 
   4   7  10        7.79        3.69      2.43 o 
   5   7  10       19.79       22.06      7.10 o 
   6   7  10        1.74        1.95      2.42 o 
   7   7  10       89.92       92.07      5.53 o 
  -7   8  10        8.56       13.24      4.33 o 
  -6   8  10        0.11       -0.67      2.30 o 
  -5   8  10        0.68       -0.51      2.03 o 
  -4   8  10       61.24       54.71      3.23 o 
  -3   8  10       13.56       13.81      2.17 o 
  -2   8  10      119.31      117.88      5.90 o 
  -1   8  10        0.88        0.50      2.25 o 
   0   8  10       11.71       10.15      2.02 o 
   1   8  10        8.29        3.80      1.59 o 
   2   8  10       68.39       61.21      3.91 o 
   3   8  10       17.96       22.63      2.62 o 
   4   8  10      140.58      119.35     11.06 o 
   5   8  10        2.47       -0.44      2.32 o 
   6   8  10        4.05        6.56      2.96 o 
  -5   9  10        9.49       13.25      3.04 o 
  -4   9  10        1.73       -2.47      2.85 o 
  -3   9  10        7.53        5.57      1.84 o 
  -2   9  10        4.98        2.89      1.91 o 
  -1   9  10       13.50       11.79      2.20 o 
   0   9  10        0.41        2.91      1.72 o 
   1   9  10       20.30       21.60      3.12 o 
   2   9  10        1.43       -1.77      1.77 o 
   3   9  10       22.70        9.54      2.96 o 
   4   9  10        0.81        2.63      3.59 o 
   5   9  10        1.01       -0.68      2.52 o 
  -2  10  10        4.28        2.61      1.94 o 
  -1  10  10       24.68       25.63      2.80 o 
   0  10  10       12.52       16.13      2.45 o 
   1  10  10       17.41       20.21      3.31 o 
 -11   0  11        1.74        6.82      3.87 o 
  -9   0  11       44.42       41.28      3.23 o 
  -7   0  11        0.32       -1.01      1.43 o 
  -5   0  11      213.44      245.76      5.82 o 
  -3   0  11      289.74      344.47      8.86 o 
  -1   0  11      260.64      275.85      8.95 o 
   1   0  11       42.21       32.11      3.60 o 
   5   0  11       16.33       21.29      5.07 o 
   7   0  11      175.29      207.31      9.22 o 
   9   0  11        3.77        0.18      3.13 o 
 -10   1  11       13.82       17.06      2.80 o 
  -9   1  11       20.73       12.66      1.97 o 
  -8   1  11       89.59       82.67      3.14 o 
  -7   1  11        0.01       -0.77      0.88 o 
  -6   1  11       10.01       10.73      1.29 o 
  -5   1  11      198.67      240.76      3.32 o 
  -4   1  11        0.83        0.09      0.78 o 
  -3   1  11       97.77      101.37      2.46 o 
  -2   1  11       88.38       74.81      2.12 o 
  -1   1  11      907.00      853.11      8.42 o 
   0   1  11     1046.56      883.80      8.68 o 
   1   1  11       23.70       23.57      1.38 o 
   2   1  11       38.58       40.91      1.71 o 
   3   1  11       90.56       95.93      2.65 o 
   4   1  11      187.54      192.93      3.42 o 
   5   1  11      127.77      113.25      3.94 o 
   6   1  11       11.23       10.43      2.35 o 
   7   1  11      256.67      248.97      8.30 o 
   8   1  11       18.33       12.43      4.42 o 
   9   1  11       11.06        8.17      2.65 o 
  10   1  11        0.12       -1.29      3.50 o 
 -10   2  11        9.83        9.77      2.57 o 
  -9   2  11       19.27       27.35      2.48 o 
  -8   2  11       11.87       13.99      1.48 o 
  -7   2  11        9.04        8.90      1.26 o 
  -6   2  11       32.95       33.14      1.76 o 
  -5   2  11        0.08        0.71      0.96 o 
  -4   2  11      100.47       87.87      3.86 o 
  -3   2  11        1.84        4.61      0.95 o 
  -2   2  11        1.67        6.49      0.99 o 
  -1   2  11      175.96      150.26      3.01 o 
   0   2  11     1213.90     1236.84     12.53 o 
   1   2  11        4.15        5.98      1.11 o 
   2   2  11      279.79      266.12      4.07 o 
   3   2  11        4.52        1.66      0.90 o 
   4   2  11      142.33      146.80      3.07 o 
   5   2  11      116.02      110.57      3.45 o 
   6   2  11      502.56      478.52      9.05 o 
   7   2  11       36.14       32.72      3.38 o 
   8   2  11       24.18       32.52      3.44 o 
   9   2  11        8.09        6.82      4.61 o 
  10   2  11        1.56       -4.24      4.24 o 
 -10   3  11        1.93        3.09      2.49 o 
  -9   3  11       14.01       18.59      4.25 o 
  -8   3  11        3.52        2.93      1.73 o 
  -7   3  11      174.87      160.48      3.79 o 
  -6   3  11        7.77        6.55      1.52 o 
  -5   3  11      233.37      239.84      4.24 o 
  -4   3  11      425.96      383.83      6.26 o 
  -3   3  11      226.84      206.43      4.79 o 
  -2   3  11       93.05      119.19      3.25 o 
  -1   3  11       80.78       95.88      2.50 o 
   0   3  11      248.83      273.11      4.24 o 
   1   3  11       84.05       97.75      2.58 o 
   2   3  11        7.13        5.94      1.04 o 
   3   3  11       77.92       63.82      2.11 o 
   4   3  11      130.09      109.69      4.43 o 
   5   3  11       78.91       72.03      3.15 o 
   6   3  11      312.76      328.19      6.51 o 
   7   3  11        0.33       -2.58      3.13 o 
   8   3  11       34.45       38.71      5.90 o 
   9   3  11        5.16       -2.40      4.24 o 
  10   3  11        4.67        3.49      2.82 o 
 -10   4  11        8.67       15.77      3.25 o 
  -9   4  11        9.98        4.88      1.89 o 
  -8   4  11       18.24       20.19      2.44 o 
  -7   4  11        0.60       -1.25      1.44 o 
  -6   4  11       88.14       79.11      3.86 o 
  -5   4  11       66.26       63.63      3.26 o 
  -4   4  11      833.19      789.93     10.18 o 
  -3   4  11        3.50        3.03      1.29 o 
  -2   4  11        0.33        1.54      0.96 o 
  -1   4  11       60.45       72.46      2.31 o 
   0   4  11       55.51       52.32      2.03 o 
   1   4  11       19.41       17.50      1.54 o 
   2   4  11        9.16        7.99      1.38 o 
   4   4  11       12.00        9.02      1.74 o 
   5   4  11        6.58        5.20      1.64 o 
   6   4  11       57.78       64.52      3.38 o 
   7   4  11       11.01       11.14      2.61 o 
   8   4  11      131.70      132.39      8.85 o 
   9   4  11        0.36        3.00      2.67 o 
  -9   5  11        1.14        3.81      2.09 o 
  -8   5  11       23.91       28.13      2.89 o 
  -7   5  11       57.57       56.21      4.17 o 
  -6   5  11      157.99      179.08      8.04 o 
  -5   5  11      560.67      601.72      9.12 o 
  -4   5  11      356.37      355.29      7.00 o 
  -3   5  11        4.09       -0.80      1.27 o 
  -2   5  11        9.74        5.97      1.72 o 
  -1   5  11       29.74       23.34      1.86 o 
   0   5  11        1.16        1.10      0.96 o 
   1   5  11        3.46        2.16      1.06 o 
   2   5  11       18.17       14.99      1.52 o 
   3   5  11      229.73      226.78      5.29 o 
   4   5  11       69.09       61.32      3.04 o 
   5   5  11       12.15       13.31      2.08 o 
   6   5  11        1.66        1.01      2.37 o 
   7   5  11      208.88      228.86      9.78 o 
   8   5  11       28.27       22.86      6.27 o 
   9   5  11        0.95       -0.55      4.42 o 
  -8   6  11       36.17       50.62      4.37 o 
  -7   6  11        5.29        6.52      2.60 o 
  -6   6  11        5.17        3.41      1.78 o 
  -5   6  11        3.38        3.01      1.65 o 
  -4   6  11      364.20      364.53     11.13 o 
  -3   6  11      151.39      156.92      4.58 o 
  -2   6  11       28.14       45.71      2.76 o 
  -1   6  11        0.29       -0.68      1.28 o 
   0   6  11       88.00       69.38      2.61 o 
   1   6  11        0.44       -1.06      1.06 o 
   2   6  11        1.05        0.36      1.16 o 
   3   6  11       89.13       90.03      5.45 o 
   4   6  11       94.96       94.52      3.86 o 
   5   6  11       14.17       10.59      2.14 o 
   6   6  11        5.42        5.32      2.65 o 
   7   6  11       26.32       32.02      3.72 o 
   8   6  11        8.47       19.24      3.45 o 
  -7   7  11       10.80       21.23      3.31 o 
  -6   7  11       40.28       37.39      3.78 o 
  -5   7  11        0.30        0.26      1.72 o 
  -4   7  11       70.90       70.77      3.38 o 
  -3   7  11        0.34        2.20      1.95 o 
  -2   7  11       42.76       38.83      3.24 o 
  -1   7  11       55.52       52.83      3.97 o 
   0   7  11       56.62       51.58      2.65 o 
   1   7  11       81.74       75.75      3.00 o 
   2   7  11      140.45      144.98      4.75 o 
   3   7  11       76.37       81.16      3.81 o 
   4   7  11       71.44       66.36      3.60 o 
   5   7  11       25.92       31.72      3.67 o 
   6   7  11       11.09        7.76      2.75 o 
   7   7  11        0.00       -2.34      2.34 o 
  -6   8  11        0.00       -0.86      2.15 o 
  -5   8  11       10.63       10.96      2.87 o 
  -4   8  11        6.27        7.63      1.94 o 
  -3   8  11        0.03        0.22      1.54 o 
  -2   8  11        5.96        3.72      1.73 o 
  -1   8  11       26.71       24.51      4.96 o 
   0   8  11        0.01       -1.43      1.47 o 
   1   8  11       96.86       81.86      3.29 o 
   2   8  11       24.67       21.82      2.71 o 
   3   8  11       22.63       30.20      2.91 o 
   4   8  11        0.04        0.26      2.25 o 
   5   8  11        3.28       -0.73      2.76 o 
   6   8  11        7.16        0.32      2.69 o 
  -4   9  11        4.43        2.68      1.87 o 
  -3   9  11        4.55        0.94      1.81 o 
  -2   9  11        5.45        7.41      2.60 o 
  -1   9  11        7.05       12.18      2.60 o 
   0   9  11       20.52       23.43      3.79 o 
   1   9  11       58.20       58.76      4.56 o 
   2   9  11        0.35        1.82      2.00 o 
   3   9  11        1.56       -1.69      2.04 o 
   4   9  11       15.58       14.67      7.74 o 
 -10   0  12       17.43       26.73      4.79 o 
  -8   0  12      350.03      318.48      7.72 o 
  -6   0  12      126.49      116.39      3.46 o 
  -4   0  12      171.74      202.40      5.21 o 
  -2   0  12       77.32       68.67      2.99 o 
   0   0  12        8.57       25.52      2.49 o 
   2   0  12      554.89      572.60      9.41 o 
   4   0  12       44.66       37.98      2.95 o 
   6   0  12      129.85      110.09      6.82 o 
   8   0  12       16.61       16.04      4.24 o 
  10   0  12        0.11       -3.69      3.69 o 
 -10   1  12        0.65       -2.67      2.67 o 
  -9   1  12        0.36        0.30      1.45 o 
  -8   1  12       74.94       60.57      2.95 o 
  -7   1  12        3.61        3.98      1.13 o 
  -6   1  12      104.05      104.16      2.61 o 
  -5   1  12       46.79       51.08      2.05 o 
  -4   1  12       69.59       78.91      2.35 o 
  -3   1  12      247.85      212.86      4.29 o 
  -2   1  12      172.21      173.89      3.96 o 
  -1   1  12       93.54       97.57      2.71 o 
   0   1  12      159.48      132.45      4.05 o 
   1   1  12       12.11       18.01      1.57 o 
   2   1  12        6.60        8.96      1.10 o 
   3   1  12      151.20      172.36      3.73 o 
   4   1  12       37.59       42.18      1.85 o 
   5   1  12       37.05       27.60      2.29 o 
   6   1  12       13.69       11.00      3.78 o 
   7   1  12       37.43       48.73      3.96 o 
   8   1  12       39.20       47.00      4.02 o 
   9   1  12       17.20       20.84      3.26 o 
  10   1  12        7.03        7.74      4.79 o 
 -10   2  12        0.59        1.22      1.68 o 
  -9   2  12        1.35        1.65      1.62 o 
  -8   2  12        0.00       -1.01      1.01 o 
  -7   2  12       32.89       26.74      1.73 o 
  -6   2  12        0.72       -0.75      0.94 o 
  -5   2  12      104.25      101.85      3.29 o 
  -4   2  12       68.52       78.86      2.66 o 
  -3   2  12       21.68       15.46      1.35 o 
  -2   2  12       42.70       49.54      1.93 o 
  -1   2  12      707.29      791.35      8.34 o 
   0   2  12      285.10      300.24      4.54 o 
   1   2  12      162.96      174.83      4.70 o 
   2   2  12       77.32       79.71      2.42 o 
   3   2  12      236.57      262.65      4.23 o 
   4   2  12      206.17      204.40      3.73 o 
   5   2  12      589.15      596.64      8.82 o 
   6   2  12       29.11       28.06      2.76 o 
   7   2  12        0.00        0.51      2.30 o 
   8   2  12        1.47       -2.07      2.07 o 
   9   2  12        1.78        7.93      4.61 o 
  10   2  12       25.56       23.04      6.08 o 
 -10   3  12        7.71        3.48      2.58 o 
  -9   3  12       32.18       34.35      3.64 o 
  -8   3  12       44.06       49.48      6.93 o 
  -7   3  12       18.33       29.27      2.22 o 
  -6   3  12       29.72       35.29      2.54 o 
  -5   3  12        1.93        1.15      1.47 o 
  -4   3  12      551.29      526.14      7.77 o 
  -3   3  12       62.28       61.30      2.50 o 
  -2   3  12      147.28      120.11      3.43 o 
  -1   3  12      171.39      173.11      4.03 o 
   0   3  12      427.07      418.26      5.60 o 
   1   3  12      279.88      257.16      4.28 o 
   2   3  12       26.36       27.26      1.68 o 
   3   3  12       11.60       12.43      1.33 o 
   4   3  12       26.84       21.22      1.97 o 
   5   3  12       23.58       26.91      2.30 o 
   6   3  12       28.38       45.42      3.70 o 
   7   3  12       30.34       28.39      4.98 o 
   8   3  12      112.24      113.35      7.10 o 
   9   3  12        1.99       -3.13      4.06 o 
  -9   4  12       14.40       11.47      2.49 o 
  -8   4  12       13.68       10.86      2.20 o 
  -7   4  12       11.11       12.31      1.95 o 
  -6   4  12        4.27        4.31      1.63 o 
  -5   4  12      857.86      856.01     14.02 o 
  -4   4  12       46.95       65.35      5.19 o 
  -3   4  12      143.07      133.13      3.85 o 
  -2   4  12       72.41       81.96      2.49 o 
  -1   4  12       75.28       83.25      2.55 o 
   0   4  12        0.05        0.28      0.87 o 
   1   4  12       53.14       41.21      2.32 o 
   2   4  12      108.21       92.01      2.68 o 
   3   4  12        0.37        0.48      1.14 o 
   4   4  12       11.78       10.65      2.29 o 
   5   4  12       28.20       29.09      2.61 o 
   6   4  12      138.41      138.69      4.52 o 
   7   4  12       63.77       71.00      3.56 o 
   8   4  12       11.68       11.24      4.79 o 
   9   4  12        3.47        0.18      2.34 o 
  -9   5  12        8.59        7.15      2.29 o 
  -8   5  12       16.39       19.77      3.69 o 
  -7   5  12       43.84       45.54      4.04 o 
  -6   5  12       22.02       34.93      2.79 o 
  -5   5  12      100.26       94.94      3.64 o 
  -4   5  12      713.10      720.38     12.60 o 
  -3   5  12       35.75       31.16      5.56 o 
  -2   5  12        0.02       -1.11      1.11 o 
  -1   5  12       53.75       48.37      2.90 o 
   0   5  12        1.69       -0.37      1.22 o 
   1   5  12       11.34       14.06      1.52 o 
   2   5  12       70.58       58.51      2.74 o 
   3   5  12      117.06      112.32      3.90 o 
   4   5  12        1.57        0.81      1.55 o 
   5   5  12       61.47       58.16      3.36 o 
   6   5  12       22.63       23.94      2.91 o 
   7   5  12        5.15        5.00      2.42 o 
   8   5  12      140.38      140.51      9.96 o 
  -8   6  12        3.89        7.61      2.86 o 
  -7   6  12       10.25       15.59      3.06 o 
  -6   6  12       31.24       34.44      2.79 o 
  -5   6  12       50.83       53.75      3.20 o 
  -4   6  12       85.71       99.42      5.42 o 
  -3   6  12       45.37       50.70      3.07 o 
  -2   6  12      198.29      191.64      4.96 o 
  -1   6  12       64.43       65.51      3.08 o 
   0   6  12       27.62       25.49      1.95 o 
   1   6  12       90.53       97.95      3.18 o 
   2   6  12      163.42      149.47      4.44 o 
   3   6  12      127.09      130.06      4.40 o 
   4   6  12        5.88        3.28      2.25 o 
   5   6  12        4.28        4.69      1.90 o 
   6   6  12        0.66       -0.29      2.25 o 
   7   6  12       13.81       12.72      2.92 o 
   8   6  12        0.01       -3.13      4.05 o 
  -7   7  12        3.73        3.09      2.47 o 
  -6   7  12        2.22        5.01      2.60 o 
  -5   7  12       39.98       47.51      3.25 o 
  -4   7  12       65.44       72.62      3.48 o 
  -3   7  12       28.21       37.44      2.83 o 
  -2   7  12       16.38       16.73      2.23 o 
  -1   7  12      119.20      119.00      4.18 o 
   0   7  12      287.09      293.06      7.87 o 
   1   7  12        1.47        3.65      1.52 o 
   2   7  12       18.60       20.06      2.47 o 
   3   7  12       37.50       43.73      3.18 o 
   4   7  12       90.38       91.21      4.16 o 
   5   7  12       19.29       21.21      3.36 o 
   6   7  12        7.35        6.27      4.06 o 
   7   7  12        1.78        1.08      2.73 o 
  -6   8  12        3.76        5.37      3.59 o 
  -5   8  12        2.90        1.87      1.82 o 
  -4   8  12        0.01        2.17      1.99 o 
  -3   8  12       48.70       48.12      3.24 o 
  -2   8  12        4.50        1.89      1.77 o 
  -1   8  12        0.17        3.09      3.50 o 
   0   8  12        5.89        7.24      2.12 o 
   1   8  12       30.26       35.91      3.96 o 
   2   8  12       52.44       46.80      3.44 o 
   3   8  12        0.96        0.03      1.73 o 
   4   8  12       12.15       12.56      3.06 o 
   5   8  12        4.84        5.11      2.75 o 
  -3   9  12        7.87        6.00      2.09 o 
  -2   9  12        0.22        2.08      1.80 o 
  -1   9  12       69.10       72.87      4.69 o 
   0   9  12       31.59       27.60      3.73 o 
   1   9  12        0.88       -1.62      1.90 o 
   2   9  12        4.12        2.39      2.35 o 
   3   9  12        2.81       -0.29      2.45 o 
  -9   0  13        3.65        0.58      3.59 o 
  -7   0  13       72.41       87.42      4.17 o 
  -5   0  13      535.14      500.06      9.14 o 
  -3   0  13       36.41       26.68      2.77 o 
  -1   0  13        0.00       -0.95      0.97 o 
   1   0  13        0.90        0.00      1.29 o 
   3   0  13      148.30      140.44      4.43 o 
   5   0  13       29.35       35.95      5.16 o 
   7   0  13       16.71       17.51      4.24 o 
   9   0  13        0.21        0.18      3.87 o 
 -10   1  13        1.74        1.53      2.07 o 
  -9   1  13        3.42       -0.57      1.52 o 
  -8   1  13        1.83       -0.05      1.24 o 
  -7   1  13        5.50        2.88      1.14 o 
  -6   1  13      188.29      163.20      3.64 o 
  -5   1  13        6.36        7.85      1.25 o 
  -4   1  13       12.64        7.72      1.46 o 
  -3   1  13      225.34      241.88      4.16 o 
  -2   1  13       34.95       28.16      1.81 o 
  -1   1  13        3.25        1.20      0.90 o 
   0   1  13       44.80       38.14      1.82 o 
   1   1  13        0.02        0.85      0.87 o 
   2   1  13      159.99      159.00      3.35 o 
   3   1  13        0.00       -0.11      0.99 o 
   4   1  13       11.48       14.34      1.54 o 
   5   1  13      203.76      197.52      4.75 o 
   6   1  13        3.17        2.18      2.20 o 
   7   1  13        1.00        0.43      2.20 o 
   8   1  13        0.01        0.18      2.22 o 
   9   1  13       25.06       29.64      3.91 o 
 -10   2  13        0.47        6.66      2.41 o 
  -9   2  13       56.62       56.67      3.40 o 
  -8   2  13       10.74        9.13      1.63 o 
  -7   2  13        4.98        6.47      1.32 o 
  -6   2  13       65.94       72.38      3.01 o 
  -5   2  13        2.62        2.46      1.72 o 
  -4   2  13       89.59       73.29      2.45 o 
  -3   2  13      310.51      344.24      5.17 o 
  -2   2  13      456.06      462.57      6.08 o 
  -1   2  13       79.37       92.29      2.60 o 
   0   2  13      138.97      139.28      3.21 o 
   1   2  13        0.03        0.60      1.02 o 
   2   2  13        3.05        3.82      1.02 o 
   3   2  13       22.85       15.97      1.47 o 
   4   2  13        0.28       -1.19      1.19 o 
   5   2  13       61.93       59.11      3.37 o 
   6   2  13       23.99       25.81      4.61 o 
   7   2  13        9.50        6.32      2.41 o 
   8   2  13        0.91        2.62      2.58 o 
   9   2  13       63.85       71.25      4.92 o 
  -9   3  13        7.45        5.41      2.60 o 
  -8   3  13        3.99        3.69      1.74 o 
  -7   3  13        0.77       -1.86      1.87 o 
  -6   3  13       76.57       96.08      3.47 o 
  -5   3  13        5.30        0.88      1.44 o 
  -4   3  13        0.90        0.17      1.31 o 
  -3   3  13        5.32        4.33      1.16 o 
  -2   3  13        7.69       13.40      1.44 o 
  -1   3  13      159.20      158.02      4.01 o 
   0   3  13      165.89      135.69      3.86 o 
   1   3  13       94.71       90.46      2.70 o 
   2   3  13      281.37      237.01      4.23 o 
   3   3  13       60.21       56.88      2.24 o 
   4   3  13       55.45       52.19      2.87 o 
   5   3  13      339.15      325.27      6.53 o 
   6   3  13        0.23       -0.12      1.36 o 
   7   3  13       50.76       37.98      5.90 o 
   8   3  13        0.76        1.72      2.52 o 
   9   3  13        8.27        4.24      4.61 o 
  -9   4  13       12.36       14.69      2.44 o 
  -8   4  13        5.47        0.29      2.07 o 
  -7   4  13       31.16       25.34      2.57 o 
  -6   4  13       12.56       13.25      2.02 o 
  -5   4  13        6.45        2.03      1.95 o 
  -4   4  13      522.71      520.23      8.26 o 
  -3   4  13       33.41       31.02      2.99 o 
  -2   4  13        6.95        8.39      1.29 o 
  -1   4  13        0.03       -0.87      0.87 o 
   0   4  13       19.39       20.89      1.62 o 
   1   4  13       23.33       29.90      1.90 o 
   2   4  13      155.06      157.65      3.56 o 
   3   4  13        3.96        1.73      1.45 o 
   4   4  13        0.47        1.07      1.38 o 
   5   4  13      274.93      285.79      9.59 o 
   6   4  13       53.40       45.03      4.03 o 
   7   4  13       13.43       18.05      3.18 o 
   8   4  13       45.82       37.05      6.45 o 
   9   4  13        2.80        3.64      2.65 o 
  -8   5  13        0.08        0.78      2.28 o 
  -7   5  13       49.99       44.80      4.04 o 
  -6   5  13       79.02       77.31      3.53 o 
  -5   5  13        0.22       -0.96      3.27 o 
  -4   5  13       56.12       52.69      3.18 o 
  -3   5  13        0.65        1.20      1.59 o 
  -2   5  13       17.77       16.29      1.98 o 
  -1   5  13       38.88       42.43      2.63 o 
   0   5  13        3.69        1.63      1.15 o 
   1   5  13        8.39       14.84      1.70 o 
   2   5  13       17.70       15.30      1.61 o 
   3   5  13       11.57       13.14      2.54 o 
   4   5  13       19.89       18.11      2.70 o 
   5   5  13       10.17       15.76      2.28 o 
   6   5  13       26.99       28.11      2.79 o 
   7   5  13       66.46       69.33      4.78 o 
   8   5  13        0.68        0.74      4.42 o 
  -7   6  13       38.96       45.35      4.30 o 
  -6   6  13       50.98       57.39      3.27 o 
  -5   6  13       34.48       43.89      3.00 o 
  -4   6  13       35.85       37.72      2.78 o 
  -3   6  13      295.39      295.22      8.09 o 
  -2   6  13      150.94      159.35      4.71 o 
  -1   6  13       10.48       13.73      2.05 o 
   0   6  13       75.12       74.06      2.80 o 
   1   6  13       82.36       78.14      2.95 o 
   2   6  13       11.02       12.40      2.67 o 
   3   6  13        2.48       -1.38      1.38 o 
   4   6  13       68.38       53.75      3.89 o 
   5   6  13       24.92       29.14      2.87 o 
   6   6  13       18.74       21.46      3.36 o 
   7   6  13        0.43        2.06      2.59 o 
  -6   7  13       15.06       18.90      3.96 o 
  -5   7  13        0.62       -0.83      1.67 o 
  -4   7  13       11.98       20.58      2.49 o 
  -3   7  13       36.94       36.06      2.83 o 
  -2   7  13      185.59      184.55      5.29 o 
  -1   7  13        1.11        3.19      2.07 o 
   0   7  13      111.13      136.76      5.99 o 
   1   7  13       49.31       59.63      3.35 o 
   2   7  13        0.89       -1.55      2.06 o 
   3   7  13       13.26        5.50      2.02 o 
   4   7  13       24.86       23.66      2.74 o 
   5   7  13        0.13       -2.04      2.04 o 
   6   7  13       17.46       17.33      3.36 o 
  -5   8  13        0.77        3.91      1.95 o 
  -4   8  13       21.40       23.47      2.63 o 
  -3   8  13        4.98        6.52      2.08 o 
  -2   8  13       11.90       11.68      2.22 o 
  -1   8  13       59.54       52.66      3.46 o 
   0   8  13      148.68      141.83      6.09 o 
   1   8  13       61.57       67.02      4.76 o 
   2   8  13        4.90       10.66      2.40 o 
   3   8  13       12.82        8.92      2.33 o 
   4   8  13       27.76       24.94      3.75 o 
   5   8  13        3.43       -2.11      3.50 o 
  -2   9  13        0.55        2.90      1.90 o 
  -1   9  13        4.42        6.94      2.11 o 
   0   9  13       16.28       19.12      3.32 o 
   1   9  13        0.00        1.57      2.34 o 
   2   9  13        0.71       -1.04      2.40 o 
 -10   0  14        5.21       10.51      3.87 o 
  -8   0  14       19.11       17.45      2.80 o 
  -6   0  14       35.47       23.23      3.69 o 
  -4   0  14        1.90        3.27      1.63 o 
  -2   0  14      162.65      171.86      5.07 o 
   0   0  14       39.10       37.93      2.75 o 
   2   0  14      224.24      232.52      8.58 o 
   4   0  14      291.50      250.89      6.29 o 
   6   0  14      128.69      119.31      7.74 o 
   8   0  14        0.02       -2.03      3.13 o 
  -9   1  14        0.22        0.63      1.32 o 
  -8   1  14        0.67       -0.34      1.57 o 
  -7   1  14       57.82       49.15      2.76 o 
  -6   1  14       23.21       13.81      3.30 o 
  -5   1  14        0.20       -0.53      1.00 o 
  -4   1  14       35.05       37.94      2.02 o 
  -3   1  14        2.66        6.07      1.17 o 
  -2   1  14      178.74      191.29      3.83 o 
  -1   1  14       17.36       19.38      1.54 o 
   0   1  14       28.07       33.06      1.84 o 
   1   1  14        1.78        3.92      1.09 o 
   2   1  14       15.27       16.52      1.51 o 
   3   1  14      285.52      269.50      5.10 o 
   4   1  14      422.82      438.71      6.06 o 
   5   1  14       44.20       57.61      3.28 o 
   6   1  14        9.73       10.77      2.67 o 
   7   1  14        3.33        1.09      2.28 o 
   8   1  14       46.86       50.53      4.50 o 
   9   1  14       16.94        9.79      3.87 o 
  -9   2  14       10.93       14.25      2.87 o 
  -8   2  14       21.48       21.67      2.43 o 
  -7   2  14       12.49       10.60      2.32 o 
  -6   2  14        0.34        0.92      1.52 o 
  -5   2  14        0.00       -0.98      1.28 o 
  -4   2  14       15.19       20.31      1.68 o 
  -3   2  14      134.88      109.40      3.02 o 
  -2   2  14      632.83      592.78      7.34 o 
  -1   2  14        3.24        1.34      1.14 o 
   0   2  14       33.59       38.61      2.42 o 
   1   2  14      155.39      169.39      4.10 o 
   2   2  14        7.00        4.22      1.20 o 
   3   2  14       99.36       79.07      3.17 o 
   4   2  14       10.52       15.52      2.62 o 
   5   2  14      121.78      110.06      4.04 o 
   6   2  14       14.01       15.85      4.24 o 
   7   2  14        2.86        2.92      2.41 o 
   8   2  14        4.31        5.64      3.32 o 
   9   2  14        0.37        0.82      3.32 o 
  -9   3  14       16.80       18.37      3.12 o 
  -8   3  14       63.95       71.00      3.44 o 
  -7   3  14       29.75       29.39      2.54 o 
  -6   3  14       28.77       23.48      3.07 o 
  -5   3  14        4.23       -0.35      1.44 o 
  -4   3  14        4.03       -0.81      3.58 o 
  -3   3  14      164.52      169.11      3.80 o 
  -2   3  14       96.37       96.88      2.91 o 
  -1   3  14       13.80       14.67      1.76 o 
   0   3  14        0.84       -0.46      0.93 o 
   1   3  14      162.62      167.55      3.65 o 
   2   3  14       36.60       46.60      2.21 o 
   3   3  14        7.32        9.75      1.40 o 
   4   3  14      323.88      304.23      6.42 o 
   5   3  14      183.90      174.77      4.96 o 
   6   3  14        1.68        1.02      1.48 o 
   7   3  14        2.44        5.53      3.69 o 
   8   3  14        4.53        5.20      2.75 o 
   9   3  14       64.12       79.82      8.66 o 
  -8   4  14       28.36       37.82      3.78 o 
  -7   4  14        3.57        4.24      1.86 o 
  -6   4  14       23.84       29.74      2.61 o 
  -5   4  14       37.67       56.97      3.03 o 
  -4   4  14        5.20       -0.28      1.98 o 
  -3   4  14      130.77      133.18      4.11 o 
  -2   4  14       77.37       69.33      2.61 o 
  -1   4  14       93.48       85.31      2.74 o 
   0   4  14       22.01       26.19      1.82 o 
   1   4  14      114.78      107.27      3.06 o 
   2   4  14        2.01        1.78      1.14 o 
   3   4  14       23.87       20.80      2.25 o 
   4   4  14        4.39        3.77      1.57 o 
   5   4  14       21.60       16.67      2.18 o 
   6   4  14        0.95       -0.47      1.45 o 
   7   4  14       20.45       15.20      6.08 o 
   8   4  14       10.49       10.32      5.16 o 
  -8   5  14       16.88       19.30      3.59 o 
  -7   5  14       24.44       36.27      2.93 o 
  -6   5  14       12.04       13.86      2.49 o 
  -5   5  14       12.52        9.89      2.00 o 
  -4   5  14       13.26        8.35      2.23 o 
  -3   5  14      219.48      209.18      7.65 o 
  -2   5  14       46.05       40.86      2.79 o 
  -1   5  14       32.97       28.15      3.14 o 
   0   5  14        4.31        4.06      1.31 o 
   1   5  14        0.51        0.98      1.20 o 
   2   5  14      135.79      118.53      3.35 o 
   3   5  14        3.57        1.97      1.56 o 
   4   5  14        0.02       -0.10      1.53 o 
   5   5  14       25.06       32.16      4.42 o 
   6   5  14       20.74       14.92      3.12 o 
   7   5  14        2.65        1.11      4.24 o 
  -7   6  14       12.88       13.20      3.19 o 
  -6   6  14        7.29        6.15      1.95 o 
  -5   6  14       17.75       17.82      2.47 o 
  -4   6  14        0.00       -0.81      1.56 o 
  -3   6  14       57.56       56.81      3.70 o 
  -2   6  14      215.50      234.83      5.77 o 
  -1   6  14        1.08        1.12      1.51 o 
   0   6  14       20.99       21.35      2.31 o 
   1   6  14      232.28      261.50      5.20 o 
   2   6  14      197.74      199.86      5.46 o 
   3   6  14       66.20       60.48      4.43 o 
   4   6  14        5.68        4.98      2.39 o 
   5   6  14        0.03       -1.01      1.68 o 
   6   6  14        0.02       -1.94      1.94 o 
   7   6  14        1.71       -2.01      2.44 o 
  -6   7  14        0.01        0.94      2.67 o 
  -5   7  14        2.12       -0.03      1.82 o 
  -4   7  14       14.79       19.65      2.88 o 
  -3   7  14       25.81       25.65      3.38 o 
  -2   7  14      176.82      195.10      5.59 o 
  -1   7  14        2.39        1.14      2.08 o 
   0   7  14       27.64       29.20      2.76 o 
   1   7  14       50.83       55.18      4.36 o 
   2   7  14       39.65       31.68      3.71 o 
   3   7  14        0.03        1.27      1.88 o 
   4   7  14        0.06       -1.59      1.59 o 
   5   7  14        2.59        1.02      2.48 o 
  -4   8  14        0.06        0.18      1.78 o 
  -3   8  14       24.75       23.30      2.72 o 
  -2   8  14       10.38       10.72      2.28 o 
  -1   8  14        9.74        7.86      2.08 o 
   0   8  14        5.13        7.12      2.36 o 
   1   8  14        3.21        2.03      3.32 o 
   2   8  14        6.77        4.06      2.61 o 
   3   8  14        2.91        1.57      2.28 o 
   4   8  14        0.31       -3.59      3.59 o 
  -9   0  15       17.49       19.93      3.06 o 
  -7   0  15       81.16       74.85      5.53 o 
  -5   0  15       35.36       25.69      2.74 o 
  -3   0  15       23.83       24.36      2.54 o 
  -1   0  15      314.39      263.20      6.59 o 
   1   0  15      212.47      222.31      6.11 o 
   3   0  15      269.91      220.19      6.03 o 
   5   0  15        2.71        3.69      3.32 o 
   7   0  15        0.04        0.18      3.13 o 
   9   0  15        6.09        7.56      4.42 o 
  -9   1  15        3.16        5.26      1.65 o 
  -8   1  15        4.65        4.68      3.87 o 
  -7   1  15        4.80        4.52      2.09 o 
  -6   1  15       27.57       14.29      1.98 o 
  -5   1  15       20.96       19.41      2.16 o 
  -4   1  15        7.23        7.82      1.43 o 
  -3   1  15       96.65       89.20      2.83 o 
  -2   1  15        2.91        1.92      1.16 o 
  -1   1  15        1.11       -0.97      1.00 o 
   0   1  15       90.22       80.25      2.71 o 
   1   1  15       30.63       31.59      1.95 o 
   2   1  15      675.81      703.15     13.46 o 
   3   1  15       11.47       13.30      1.70 o 
   4   1  15        9.47       10.32      1.53 o 
   5   1  15       61.31       54.47      3.02 o 
   6   1  15       75.68       86.87     10.97 o 
   7   1  15       19.65       18.10      3.32 o 
   8   1  15        0.26       -2.34      2.34 o 
   9   1  15        1.66        0.39      2.73 o 
  -9   2  15        1.66        2.21      3.13 o 
  -8   2  15       16.28       17.30      4.52 o 
  -7   2  15        0.14        1.89      2.12 o 
  -6   2  15        0.17       -1.33      1.33 o 
  -5   2  15      104.41       97.52      3.51 o 
  -4   2  15       81.98       78.87      5.18 o 
  -3   2  15       82.69       75.98      2.71 o 
  -2   2  15      128.56      120.83      3.31 o 
  -1   2  15        3.05        2.84      1.18 o 
   0   2  15       26.35       29.62      1.93 o 
   1   2  15       26.13       21.55      1.99 o 
   2   2  15      162.91      158.44      3.66 o 
   3   2  15        0.78        1.29      1.18 o 
   4   2  15       67.61       78.22      4.27 o 
   5   2  15       21.16       23.78      3.26 o 
   6   2  15        0.48       -0.18      2.95 o 
   7   2  15        1.54        5.03      2.52 o 
   8   2  15       48.47       51.60      6.54 o 
  -8   3  15       22.12       26.28      3.11 o 
  -7   3  15        3.11        1.16      1.66 o 
  -6   3  15       47.11       53.65      3.03 o 
  -5   3  15        7.24        5.52      1.95 o 
  -4   3  15       45.51       41.86      4.91 o 
  -3   3  15      134.32      124.48      3.98 o 
  -2   3  15      647.40      659.10      8.19 o 
  -1   3  15       66.63       66.54      3.04 o 
   0   3  15        9.31       13.97      1.68 o 
   1   3  15      136.47      131.80      3.45 o 
   2   3  15       35.17       27.85      1.97 o 
   3   3  15       63.31       57.75      2.55 o 
   4   3  15      160.16      152.72      5.65 o 
   5   3  15       42.87       45.55      4.48 o 
   6   3  15       22.65       25.33      2.59 o 
   7   3  15        0.53       -3.32      3.32 o 
   8   3  15        0.29       -1.01      2.74 o 
  -8   4  15        9.38       13.24      2.93 o 
  -7   4  15       13.40       13.62      2.21 o 
  -6   4  15       23.77       24.10      2.46 o 
  -5   4  15        0.65       -0.46      1.54 o 
  -4   4  15       32.41       22.87      2.35 o 
  -3   4  15       22.31       17.77      2.16 o 
  -2   4  15       66.62       70.55      3.37 o 
  -1   4  15        0.32       -0.62      1.05 o 
   0   4  15        3.98        4.67      2.05 o 
   1   4  15        0.51        0.52      1.14 o 
   2   4  15       74.59       71.58      2.77 o 
   3   4  15      111.90      108.66      4.00 o 
   4   4  15        7.85        6.25      1.87 o 
   5   4  15        0.25        1.56      1.59 o 
   6   4  15        1.02        0.02      1.63 o 
   7   4  15       13.90       18.89      3.45 o 
   8   4  15        0.00       -0.37      4.24 o 
  -7   5  15        4.46        2.10      1.82 o 
  -6   5  15       24.15       28.29      2.73 o 
  -5   5  15        0.00       -1.46      1.46 o 
  -4   5  15        0.17        0.11      1.53 o 
  -3   5  15       96.15       95.58      3.81 o 
  -2   5  15        0.97       -0.42      1.81 o 
  -1   5  15       48.53       43.19      3.02 o 
   0   5  15       17.68       18.15      1.84 o 
   1   5  15       57.65       41.98      2.41 o 
   2   5  15       23.23       23.37      2.07 o 
   3   5  15       56.28       47.18      3.21 o 
   4   5  15        0.10       -1.83      1.83 o 
   5   5  15       44.79       50.84      3.41 o 
   6   5  15        6.98        7.94      2.09 o 
   7   5  15        6.90        9.22      4.79 o 
  -6   6  15       29.17       33.74      2.98 o 
  -5   6  15       19.35       22.46      3.13 o 
  -4   6  15        1.39       -0.18      1.68 o 
  -3   6  15       39.02       44.39      3.18 o 
  -2   6  15      145.71      147.50      4.78 o 
  -1   6  15       50.33       59.84      3.41 o 
   0   6  15        1.28        0.35      1.42 o 
   1   6  15       94.56       87.94      3.23 o 
   2   6  15       30.84       30.61      3.17 o 
   3   6  15        8.21        9.78      2.56 o 
   4   6  15        0.43       -0.10      1.70 o 
   5   6  15        2.43        3.64      2.65 o 
   6   6  15        0.18       -2.03      3.87 o 
  -5   7  15        2.14        1.63      1.84 o 
  -4   7  15        0.01       -0.21      1.73 o 
  -3   7  15        1.42        0.84      2.06 o 
  -2   7  15       99.68      115.36      4.51 o 
  -1   7  15       75.28       79.91      5.11 o 
   0   7  15        4.82        2.22      3.39 o 
   1   7  15       61.55       54.98      3.00 o 
   2   7  15        7.04        0.89      1.73 o 
   3   7  15       13.93        9.66      3.78 o 
   4   7  15        2.26       -2.66      3.13 o 
   5   7  15        3.44        2.95      4.42 o 
  -3   8  15        3.94        9.55      2.90 o 
  -2   8  15        2.25        2.58      1.96 o 
  -1   8  15      133.45      157.70      5.39 o 
   0   8  15        0.63        1.52      1.83 o 
   1   8  15        7.64        5.78      2.48 o 
   2   8  15       26.12       21.24      2.79 o 
  -8   0  16       15.63       15.67      3.69 o 
  -6   0  16       61.95       40.74      4.79 o 
  -4   0  16        9.87        3.87      1.82 o 
  -2   0  16       69.01       69.12      7.10 o 
   0   0  16     1141.75     1128.86     16.50 o 
   2   0  16      177.37      156.17      5.40 o 
   4   0  16       18.01       16.19      2.58 o 
   6   0  16        0.80        2.21      3.69 o 
   8   0  16        1.04        2.40      3.87 o 
  -9   1  16        1.05        3.56      2.20 o 
  -8   1  16        6.52       10.32      2.48 o 
  -7   1  16        8.46        4.60      2.15 o 
  -6   1  16       24.18       21.00      2.23 o 
  -5   1  16       55.37       58.35      2.98 o 
  -4   1  16       79.74       76.02      4.66 o 
  -3   1  16        5.59        3.31      1.33 o 
  -2   1  16       46.68       45.74      2.32 o 
  -1   1  16       35.32       31.61      2.13 o 
   0   1  16      156.67      149.83      3.76 o 
   1   1  16       77.40       75.84      2.90 o 
   2   1  16      267.46      269.94      5.49 o 
   3   1  16      167.10      189.69      5.32 o 
   4   1  16       44.86       42.72      2.87 o 
   5   1  16       77.65       77.35      6.54 o 
   6   1  16        0.04        0.82      3.41 o 
   7   1  16        0.01       -0.29      2.28 o 
   8   1  16        9.41        5.57      3.12 o 
  -8   2  16       11.57       13.17      4.06 o 
  -7   2  16        4.80        3.32      1.83 o 
  -6   2  16        0.07        0.63      1.52 o 
  -5   2  16       23.69       16.68      3.24 o 
  -4   2  16       71.59       51.22      2.98 o 
  -3   2  16        5.11        3.47      1.35 o 
  -2   2  16      202.49      204.61      4.38 o 
  -1   2  16       81.50       98.29      3.14 o 
   0   2  16       67.20       65.15      2.68 o 
   1   2  16        0.04       -1.21      1.21 o 
   2   2  16       92.06       87.62      2.94 o 
   3   2  16      416.70      402.66      6.18 o 
   4   2  16        7.14        6.81      1.84 o 
   5   2  16        0.72       -1.35      1.35 o 
   6   2  16        0.22        0.18      3.13 o 
   7   2  16       92.31       94.46      5.33 o 
   8   2  16        2.79        2.76      2.87 o 
  -8   3  16       42.35       45.32      3.90 o 
  -7   3  16        0.96       -1.44      1.57 o 
  -6   3  16       14.37       10.61      2.33 o 
  -5   3  16       13.72       11.18      2.80 o 
  -4   3  16       16.46       13.39      1.98 o 
  -3   3  16       36.75       36.74      2.63 o 
  -2   3  16       39.99       45.54      2.47 o 
  -1   3  16        7.44        4.52      1.66 o 
   0   3  16        0.14       -1.26      1.35 o 
   1   3  16        1.94        1.26      1.21 o 
   2   3  16      114.29      130.80      3.57 o 
   3   3  16       26.02       28.48      2.60 o 
   4   3  16       22.42       17.26      2.20 o 
   5   3  16       23.62       32.38      3.29 o 
   6   3  16        0.69        2.58      2.48 o 
   7   3  16       12.63       14.56      4.98 o 
  -7   4  16        0.62       -1.62      1.62 o 
  -6   4  16        0.83        1.71      1.65 o 
  -5   4  16       28.31       30.10      2.72 o 
  -4   4  16       13.15       15.09      2.21 o 
  -3   4  16        0.99        2.37      1.66 o 
  -2   4  16       21.14       25.68      2.48 o 
  -1   4  16       13.60       15.40      1.77 o 
   0   4  16        5.38        5.88      1.44 o 
   1   4  16        1.77        1.85      1.33 o 
   2   4  16        0.30        1.06      1.26 o 
   3   4  16      162.90      149.56      4.78 o 
   4   4  16        6.60        5.18      2.12 o 
   5   4  16        4.76        3.59      1.77 o 
   6   4  16        1.34        1.80      1.67 o 
   7   4  16       17.03       23.28      6.36 o 
  -7   5  16        3.03       -1.38      1.73 o 
  -6   5  16        1.81       -0.42      1.71 o 
  -5   5  16        3.08        2.01      1.73 o 
  -4   5  16        0.36       -1.45      1.45 o 
  -3   5  16        7.40        9.35      2.04 o 
  -2   5  16      133.26      130.18      4.41 o 
  -1   5  16       11.18       14.96      2.22 o 
   0   5  16       12.26       11.54      1.73 o 
   1   5  16       28.21       22.24      2.06 o 
   2   5  16       35.54       38.09      3.04 o 
   3   5  16       11.71        7.10      1.95 o 
   4   5  16       21.52       21.57      2.55 o 
   5   5  16        0.43       -0.54      1.63 o 
   6   5  16       30.84       27.48      4.12 o 
  -6   6  16       11.65       11.36      2.33 o 
  -5   6  16       17.08       20.34      2.62 o 
  -4   6  16        7.03        9.68      2.13 o 
  -3   6  16        0.60       -0.15      1.65 o 
  -2   6  16        7.19        7.31      2.02 o 
  -1   6  16       51.22       50.72      3.87 o 
   0   6  16        1.98        2.40      1.72 o 
   1   6  16       89.02       83.52      3.24 o 
   2   6  16        5.40        4.18      1.88 o 
   3   6  16        0.04       -1.81      1.81 o 
   4   6  16        0.87       -0.13      1.74 o 
   5   6  16        0.17       -1.72      1.72 o 
  -4   7  16        1.79        6.47      2.83 o 
  -3   7  16        7.79        5.72      2.14 o 
  -2   7  16       21.13       26.04      2.82 o 
  -1   7  16        0.19        1.75      2.11 o 
   0   7  16       49.89       52.03      3.52 o 
   1   7  16        0.08        0.81      3.23 o 
   2   7  16        1.39       -0.38      1.77 o 
   3   7  16        5.95        2.17      2.00 o 
   4   7  16        2.86        3.99      2.08 o 
  -1   8  16       10.64       14.50      3.14 o 
   0   8  16       57.72       60.86      3.96 o 
  -7   0  17        7.28       11.61      3.50 o 
  -5   0  17       21.43       14.48      2.52 o 
  -3   0  17       77.74       96.30      4.54 o 
  -1   0  17       99.50      118.56     11.52 o 
   1   0  17      742.70      707.67     18.67 o 
   3   0  17       34.31       43.19      3.50 o 
   5   0  17        6.10        7.74      3.87 o 
   7   0  17       58.77       63.05      7.19 o 
  -8   1  17        0.29       -0.97      2.02 o 
  -7   1  17        6.52        7.93      2.22 o 
  -6   1  17       11.39        6.74      1.87 o 
  -5   1  17        8.80        7.01      2.56 o 
  -4   1  17       19.92       13.02      1.72 o 
  -3   1  17        3.72        1.18      1.29 o 
  -2   1  17        7.63        5.07      1.46 o 
  -1   1  17      161.40      162.80      4.35 o 
   0   1  17      561.65      613.91      8.12 o 
   1   1  17        0.13       -1.02      1.32 o 
   2   1  17       74.18       85.65      3.10 o 
   3   1  17        3.53        4.05      1.53 o 
   4   1  17        0.13        0.30      1.46 o 
   5   1  17        4.47        1.77      2.21 o 
   6   1  17        9.62       10.05      2.87 o 
   7   1  17       11.88       14.56      4.79 o 
  -8   2  17        0.21       -0.12      2.02 o 
  -7   2  17        5.57        4.41      1.91 o 
  -6   2  17        0.95       -1.52      1.52 o 
  -5   2  17        0.52       -1.47      1.47 o 
  -4   2  17       52.63       52.30      4.32 o 
  -3   2  17       16.11       12.00      1.70 o 
  -2   2  17       19.77       24.06      2.39 o 
  -1   2  17      197.30      227.88      4.79 o 
   0   2  17      274.81      277.28      5.28 o 
   1   2  17      239.00      238.58      6.16 o 
   2   2  17       49.15       53.20      2.62 o 
   3   2  17       23.84       28.51      2.16 o 
   4   2  17        0.45        0.80      1.57 o 
   5   2  17        7.08        5.58      1.76 o 
   6   2  17        6.79        9.03      4.24 o 
   7   2  17        1.24       -0.97      7.10 o 
  -7   3  17        0.45       -0.07      1.71 o 
  -6   3  17        2.11        2.88      1.84 o 
  -5   3  17        0.00       -0.65      1.55 o 
  -4   3  17       60.74       66.12      3.34 o 
  -3   3  17        4.89        5.45      1.79 o 
  -2   3  17        0.88       -0.85      1.28 o 
  -1   3  17        2.47       -1.46      1.83 o 
   0   3  17       25.44       27.35      2.10 o 
   1   3  17        0.21       -1.25      1.25 o 
   2   3  17       20.54       22.90      2.00 o 
   3   3  17        7.47        6.09      1.82 o 
   4   3  17        1.94        1.10      1.87 o 
   5   3  17        5.40        3.30      1.78 o 
   6   3  17       21.80       22.86      3.58 o 
   7   3  17        1.90       -1.66      3.69 o 
  -7   4  17        1.57        0.10      3.19 o 
  -6   4  17        8.66        4.58      1.87 o 
  -5   4  17       52.22       42.83      3.13 o 
  -4   4  17       91.37      106.63      4.13 o 
  -3   4  17        7.68        4.26      1.80 o 
  -2   4  17        4.13       -0.32      1.94 o 
  -1   4  17       29.94       40.04      2.48 o 
   0   4  17        8.45        7.08      1.66 o 
   1   4  17       78.41       79.41      3.02 o 
   2   4  17       59.88       62.64      2.78 o 
   3   4  17       41.18       41.37      3.04 o 
   4   4  17       79.85       88.86      4.02 o 
   5   4  17        0.31       -1.19      1.51 o 
   6   4  17        3.00        1.30      1.78 o 
  -6   5  17        5.54        4.03      2.03 o 
  -5   5  17        1.26        1.99      1.84 o 
  -4   5  17       16.14       15.52      2.30 o 
  -3   5  17        9.12       10.41      2.18 o 
  -2   5  17        2.13       -0.81      1.57 o 
  -1   5  17        3.64        0.55      1.59 o 
   0   5  17       65.96       66.36      2.92 o 
   1   5  17        0.70       -1.22      1.22 o 
   2   5  17       32.04       31.46      2.94 o 
   3   5  17       52.32       59.13      3.54 o 
   4   5  17        0.87       -0.41      1.68 o 
   5   5  17        3.37        0.10      1.85 o 
  -5   6  17        1.99        1.04      1.80 o 
  -4   6  17        3.30        2.93      1.90 o 
  -3   6  17        0.03       -1.55      1.55 o 
  -2   6  17        6.57        8.76      2.22 o 
  -1   6  17        0.14       -1.61      1.64 o 
   0   6  17        0.11       -0.05      1.68 o 
   1   6  17        2.32        1.28      1.53 o 
   2   6  17        9.35       12.97      2.29 o 
   3   6  17        0.29       -0.80      1.84 o 
   4   6  17        3.28        2.02      1.96 o 
  -3   7  17        0.02       -1.47      1.84 o 
  -2   7  17        0.01       -1.67      1.67 o 
  -1   7  17       68.01       62.78      4.10 o 
   0   7  17       41.13       41.22      3.38 o 
   1   7  17        1.18        0.47      4.52 o 
   2   7  17        9.31       11.03      2.43 o 
  -6   0  18        1.85        2.95      2.95 o 
  -4   0  18       15.91       17.60      2.80 o 
  -2   0  18       10.57       13.84      2.52 o 
   0   0  18       97.57       99.94      4.83 o 
   2   0  18       26.40       26.19      3.03 o 
   4   0  18       16.46       19.91      3.50 o 
   6   0  18        5.87        7.00      4.24 o 
  -7   1  18        0.93       -0.77      2.21 o 
  -6   1  18        0.09       -1.01      1.95 o 
  -5   1  18       29.71       29.13      2.66 o 
  -4   1  18       23.31       31.21      2.37 o 
  -3   1  18       16.06       12.86      1.83 o 
  -2   1  18        0.93        1.72      1.46 o 
  -1   1  18      315.55      313.53      5.79 o 
   0   1  18      425.84      452.93      9.56 o 
   1   1  18       96.89      114.67      3.57 o 
   2   1  18      102.09      102.52      3.38 o 
   3   1  18       36.28       49.25      2.94 o 
   4   1  18        0.21        0.13      1.57 o 
   5   1  18       20.83       21.20      4.98 o 
   6   1  18        8.96       10.24      3.12 o 
   7   1  18        0.08       -1.49      2.54 o 
  -7   2  18       12.33       12.72      2.80 o 
  -6   2  18        0.01       -1.39      1.59 o 
  -5   2  18        0.75       -1.52      1.52 o 
  -4   2  18       17.36       16.47      3.36 o 
  -3   2  18        0.49       -0.82      1.30 o 
  -2   2  18       21.32       27.87      2.34 o 
  -1   2  18        2.21        0.19      1.40 o 
   0   2  18        0.04        0.16      1.37 o 
   1   2  18        1.16        1.08      2.04 o 
   2   2  18        0.31       -1.17      1.17 o 
   3   2  18        9.06       10.73      1.77 o 
   4   2  18        5.16        5.02      1.84 o 
   5   2  18        0.04       -0.27      2.28 o 
   6   2  18        1.82        2.21      3.87 o 
   7   2  18        1.65        2.79      2.86 o 
  -7   3  18        0.94       -0.91      3.04 o 
  -6   3  18        6.72        7.25      2.29 o 
  -5   3  18        2.26       -0.21      1.74 o 
  -4   3  18        0.02       -1.07      1.66 o 
  -3   3  18        5.58        2.78      1.72 o 
  -2   3  18      112.31      111.45      4.14 o 
  -1   3  18      138.44      130.38      4.38 o 
   0   3  18       35.02       34.91      3.38 o 
   1   3  18        2.53        0.63      1.44 o 
   2   3  18       27.36       24.19      2.16 o 
   3   3  18        0.08       -1.49      1.49 o 
   4   3  18        8.69        6.97      2.00 o 
   5   3  18        0.13       -1.54      1.54 o 
   6   3  18        7.41        4.20      2.65 o 
  -6   4  18        4.95        6.41      2.07 o 
  -5   4  18        5.90        5.54      2.21 o 
  -4   4  18        4.87        2.56      2.00 o 
  -3   4  18        8.16       12.14      2.26 o 
  -2   4  18        8.37        5.39      1.83 o 
  -1   4  18        9.08        4.82      1.53 o 
   0   4  18       50.29       46.96      2.69 o 
   1   4  18       69.60       72.76      3.09 o 
   2   4  18       19.58       20.32      2.12 o 
   3   4  18       30.39       30.18      2.90 o 
   4   4  18       10.16       12.34      2.33 o 
   5   4  18       20.56       21.05      2.65 o 
  -5   5  18        9.43        9.06      4.38 o 
  -4   5  18       39.81       52.35      3.58 o 
  -3   5  18        3.77        1.66      1.80 o 
  -2   5  18       34.01       33.11      6.37 o 
  -1   5  18       36.40       35.30      3.54 o 
   0   5  18       25.95       27.94      2.74 o 
   1   5  18       32.22       39.79      2.67 o 
   2   5  18        0.24       -0.04      1.68 o 
   3   5  18        2.38        1.90      2.42 o 
   4   5  18       48.40       51.12      3.61 o 
   5   5  18        6.71        4.90      2.17 o 
  -4   6  18        0.05        1.43      1.87 o 
  -3   6  18        0.00       -1.75      1.75 o 
  -2   6  18       29.90       34.40      3.10 o 
  -1   6  18        7.73       10.97      2.26 o 
   0   6  18       24.60       30.41      2.93 o 
   1   6  18       22.70       22.07      2.79 o 
   2   6  18        0.46       -1.70      1.70 o 
   3   6  18        7.68        6.81      2.17 o 
  -7   0  19        3.12        1.11      3.13 o 
  -5   0  19       12.38       17.88      4.06 o 
  -3   0  19       14.08       10.48      2.67 o 
  -1   0  19       17.98       20.84      3.19 o 
   1   0  19        9.30       12.61      2.67 o 
   3   0  19       14.94       17.58      2.96 o 
   5   0  19       57.57       53.65      6.64 o 
  -7   1  19        0.39       -1.89      1.89 o 
  -6   1  19        0.06       -1.89      1.89 o 
  -5   1  19        1.82        0.88      1.72 o 
  -4   1  19        3.58        4.04      1.79 o 
  -3   1  19       45.77       47.97      3.01 o 
  -2   1  19       31.58       34.54      2.49 o 
  -1   1  19       49.67       47.95      2.80 o 
   0   1  19      214.27      219.50      5.01 o 
   1   1  19       38.55       41.69      2.72 o 
   2   1  19      151.65      165.22      4.32 o 
   3   1  19        7.75        6.91      1.92 o 
   4   1  19       19.08       19.85      2.46 o 
   5   1  19        1.91        4.61      3.87 o 
   6   1  19        1.59       -0.01      2.54 o 
  -6   2  19       16.96       22.44      5.59 o 
  -5   2  19        0.18       -1.52      1.52 o 
  -4   2  19       38.76       45.85      3.19 o 
  -3   2  19       46.15       45.64      2.75 o 
  -2   2  19        9.06        7.70      1.79 o 
  -1   2  19       15.66       16.15      2.06 o 
   0   2  19        1.16       -0.17      1.44 o 
   1   2  19        0.20       -1.72      1.80 o 
   2   2  19       29.72       36.14      3.43 o 
   3   2  19        0.00       -0.67      1.56 o 
   4   2  19        3.39        2.64      1.77 o 
   5   2  19       13.11       11.84      3.00 o 
   6   2  19        0.00        2.03      3.87 o 
  -6   3  19        0.55       -1.19      1.76 o 
  -5   3  19        4.30        1.25      2.73 o 
  -4   3  19       12.93       13.03      2.32 o 
  -3   3  19        2.09        0.56      2.08 o 
  -2   3  19        2.46        2.07      1.82 o 
  -1   3  19        1.30        0.42      1.66 o 
   0   3  19       65.67       81.89      3.23 o 
   1   3  19       89.23       88.00      3.81 o 
   2   3  19       32.91       36.04      2.53 o 
   3   3  19        1.00        1.22      1.74 o 
   4   3  19       19.55       18.17      2.51 o 
   5   3  19       17.86       17.53      2.65 o 
  -5   4  19        0.49       -1.71      1.71 o 
  -4   4  19        3.01        2.54      2.18 o 
  -3   4  19        0.76        4.94      2.02 o 
  -2   4  19       13.90        9.32      2.98 o 
  -1   4  19       14.32       16.47      2.02 o 
   0   4  19        0.14       -1.30      1.34 o 
   1   4  19        3.22        4.82      1.60 o 
   2   4  19        3.15        3.10      1.90 o 
   3   4  19       35.93       35.25      3.18 o 
   4   4  19        0.11        0.18      1.86 o 
   5   4  19        9.77        9.86      2.43 o 
  -4   5  19        1.17       -0.09      1.81 o 
  -3   5  19       21.16       17.87      2.66 o 
  -2   5  19       15.44       16.96      2.55 o 
  -1   5  19       12.37       12.06      2.26 o 
   0   5  19        0.01       -1.40      1.40 o 
   1   5  19        3.55        3.12      1.61 o 
   2   5  19        0.50       -0.35      1.70 o 
   3   5  19        9.69       11.54      2.35 o 
  -2   6  19        0.88        2.37      1.89 o 
  -1   6  19        4.79        4.46      2.01 o 
   0   6  19        1.43        2.95      1.82 o 
   1   6  19        8.43       11.09      2.44 o 
  -6   0  20        3.76       -2.58      2.58 o 
  -4   0  20        2.92       -1.82      2.58 o 
  -2   0  20      251.82      272.32      7.98 o 
   0   0  20       25.64       20.93      3.31 o 
   2   0  20      238.83      255.52      7.76 o 
  -6   1  20        6.37        4.98      2.48 o 
  -5   1  20        0.36       -1.02      1.70 o 
  -4   1  20        0.35       -0.77      1.70 o 
  -3   1  20        2.39        0.71      1.52 o 
  -2   1  20        0.82       -1.53      1.53 o 
  -1   1  20      225.57      237.61      5.37 o 
   0   1  20        0.34        0.41      1.56 o 
   1   1  20      122.94      136.83      4.26 o 
   2   1  20        0.22        1.55      1.58 o 
   3   1  20        6.34       -1.28      1.83 o 
   4   1  20        0.05       -0.02      1.71 o 
   5   1  20        9.16       12.90      4.79 o 
  -5   2  20        8.32        9.41      2.18 o 
  -4   2  20        3.18        1.52      1.83 o 
  -3   2  20        2.06        2.72      1.90 o 
  -2   2  20        2.24        1.82      1.64 o 
  -1   2  20       31.93       34.59      2.64 o 
   0   2  20        1.32       -0.03      1.49 o 
   1   2  20        7.49        5.57      1.92 o 
   2   2  20        2.73        5.10      1.63 o 
   3   2  20       72.72       80.30      3.96 o 
   4   2  20        0.00        1.38      1.77 o 
   5   2  20        3.63        1.82      2.80 o 
  -5   3  20        8.46       10.44      3.10 o 
  -4   3  20        0.01        0.10      1.83 o 
  -3   3  20        5.25        0.20      3.30 o 
  -2   3  20        7.19        9.80      2.99 o 
  -1   3  20        0.04        0.21      1.65 o 
   0   3  20        2.99        1.73      1.46 o 
   1   3  20       13.60       10.35      1.87 o 
   2   3  20        2.75        0.45      1.43 o 
   3   3  20        0.80       -1.74      1.74 o 
   4   3  20        9.29        9.94      2.34 o 
  -4   4  20       14.11       17.17      2.69 o 
  -3   4  20        0.25        2.42      2.02 o 
  -2   4  20       37.06       39.25      4.48 o 
  -1   4  20        7.47        5.44      2.04 o 
   0   4  20        1.95        4.26      1.69 o 
   1   4  20        7.88        7.83      1.83 o 
   2   4  20       12.02        9.09      2.24 o 
   3   4  20        0.02        1.39      1.84 o 
  -2   5  20        3.70        3.59      2.15 o 
  -1   5  20        8.51        7.29      2.23 o 
   0   5  20        2.10        1.74      1.77 o 
   1   5  20        0.51        1.74      1.60 o 
   2   5  20        2.49        2.03      2.21 o 
  -5   0  21       14.00       15.11      4.24 o 
  -3   0  21       39.53       32.30      3.71 o 
  -1   0  21       98.86      103.65      5.46 o 
   1   0  21       67.43       63.91      4.78 o 
   3   0  21       62.50       71.98      4.77 o 
  -4   1  21        2.60        2.63      2.75 o 
  -3   1  21        3.73        6.65      1.88 o 
  -2   1  21        5.35        2.97      1.77 o 
  -1   1  21       13.30       17.19      2.28 o 
   0   1  21        2.54        2.27      1.78 o 
   1   1  21       22.91       23.39      2.44 o 
   2   1  21       57.83       60.55      3.61 o 
   3   1  21       10.73        8.90      2.22 o 
   4   1  21       13.65       19.37      3.51 o 
  -4   2  21       20.38       23.26      3.53 o 
  -3   2  21        0.83       -1.21      1.83 o 
  -2   2  21       41.51       42.67      2.92 o 
  -1   2  21        4.50        3.84      1.77 o 
   0   2  21        6.12        2.36      1.77 o 
   1   2  21        3.53        2.27      1.92 o 
   2   2  21       37.72       41.79      2.80 o 
   3   2  21        0.11        0.60      1.86 o 
  -3   3  21       52.97       55.84      5.43 o 
  -2   3  21       72.53       91.72      4.23 o 
  -1   3  21       24.50       23.93      4.66 o 
   0   3  21        0.14        0.46      1.57 o 
   1   3  21        4.28        7.01      1.81 o 
   2   3  21       20.16       24.11      3.66 o 
   3   3  21       56.01       61.93      3.97 o 
  -2   4  21        0.73        1.15      2.88 o 
  -1   4  21        0.49        1.39      2.02 o 
   0   4  21        9.07       12.72      1.99 o 
   1   4  21        0.03        1.32      1.63 o 
  -2   0  22      110.24      102.41      5.70 o 
   0   0  22        1.93        2.62      2.47 o 
   2   0  22        0.02        0.09      2.47 o 
  -3   1  22       19.47       21.66      2.49 o 
  -2   1  22       13.53       18.51      2.40 o 
  -1   1  22       16.62       18.09      3.25 o 
   0   1  22        4.83        4.90      1.89 o 
   1   1  22        4.37        3.30      1.89 o 
   2   1  22       14.80       15.20      2.64 o 
  -2   2  22       20.50       20.17      3.33 o 
  -1   2  22        6.04        5.11      1.89 o 
   0   2  22        0.04       -1.41      1.77 o 
   1   2  22        0.40        0.98      2.39 o 
   2   2  22        1.84       -0.06      1.71 o 
                                                 
